# Supplementary material for: Sexual morph specialisation in a trioecious nematode balances opposing selective forces
Source: Sci Rep. 2022 Apr 17;12:6402. doi: 10.1038/s41598-022-09900-8 (PMC9013718; doi:10.1038/s41598-022-09900-8)
Supplement: Supplementary file 2 — Supplementary Information 2. [file 41598_2022_9900_MOESM2_ESM.xls]

## Sheet: Supplemental Table S2
Transcript ID	Transcript Description	sampleA	sampleB	logFC	logCPM	PValue	FDR	SB_F1	SB_F2	SB_F3	SB_H1	SB_H2	SB_H3
TR17684|c0_g2_i1	nucleicacid-binding domain protein	Female	Hermaphrodite	1.00396	5.4951	7.45829e-21	5.54235e-19	33.027	37.056	34.99	18.165	17.73	16.42			Female replicates	SB_F1
TR15593|c0_g1_i1	proteincbg17350	Female	Hermaphrodite	1.00409	4.94186	3.8701e-13	1.20965e-11	9.873	10.131	8.747	5.075	4.299	4.985				SB_F2
TR8146|c0_g1_i1	---NA---	Female	Hermaphrodite	1.00565	5.99632	5.65934e-24	6.04795e-22	17.228	18.805	16.887	8.97	8.757	8.619				SB_F3
TR18283|c0_g1_i2	kinasedomain protein	Female	Hermaphrodite	1.00818	6.5528	1.38078e-14	5.14744e-13	32.482	41.361	36.195	20.332	18.139	16.227
TR10714|c0_g1_i1	exocystcomplex component 6	Female	Hermaphrodite	1.01061	5.92559	5.95688e-15	2.32091e-13	33.919	32.862	28.164	17.57	14.955	14.66			Hermaphrodite replicates	SB_H1
TR2812|c0_g1_i1	condensincomplex subunit 1	Female	Hermaphrodite	1.01307	5.33411	1.5042e-13	4.90657e-12	25.276	21.109	20.205	11.294	10.713	10.981				SB_H2
TR18910|c1_g1_i1	---NA---	Female	Hermaphrodite	1.01899	4.39613	3.14207e-10	6.44556e-09	28.875	26.437	28.11	15.987	12.123	13.195				SB_H3
TR9273|c0_g1_i1	proteinabnormal spindle	Female	Hermaphrodite	1.01948	6.70934	3.04946e-14	1.08975e-12	62.282	53.151	52.629	31.211	27.612	24.187
TR4850|c0_g1_i2	cytochromep450 4v2	Female	Hermaphrodite	1.02166	5.57195	7.66351e-15	2.94494e-13	11.945	11.707	10.606	5.176	5.288	6.348
TR5052|c0_g1_i1	proteincbg03217	Female	Hermaphrodite	1.02316	6.24814	8.95346e-24	9.30248e-22	74.672	73.2	78.863	39.653	34.674	37.189
TR1645|c1_g3_i2	helix-loop-helixdna-binding domain-containing protein	Female	Hermaphrodite	1.02452	4.3883	1.39741e-11	3.52366e-10	15.808	15.32	15.908	7.14	8.757	7.108
TR8719|c0_g1_i5	cre-mom-2protein	Female	Hermaphrodite	1.02507	3.99524	0.000150471	0.00086498	12.077	14.721	10.714	5.984	8.086	4.19
TR1590|c0_g1_i1	reprolysinfamily zinc metalloprotease	Female	Hermaphrodite	1.02664	5.28975	3.17111e-09	5.35889e-08	15.445	23.22	20.287	10.463	9.723	8.709
TR1981|c0_g2_i1	leucinerich repeat-containing domain protein	Female	Hermaphrodite	1.02804	5.01436	6.28822e-10	1.21865e-08	12.333	13.753	14.105	7.567	5.209	7.006
TR8871|c0_g1_i1	vps52sac2 family protein (Afr-vps-52)	Female	Hermaphrodite	1.03042	5.26927	5.01872e-16	2.23472e-14	27.043	22.87	23.976	12.664	11.884	11.639
TR8581|c0_g1_i1	dna-isoform b	Female	Hermaphrodite	1.03055	7.22766	1.1596e-19	7.79156e-18	54.63	67.826	62.7	29.392	32.229	28.797
TR11209|c0_g1_i2	tetratricopeptiderepeat protein	Female	Hermaphrodite	1.03091	2.60915	4.43567e-05	0.00029278	12.143	13.172	13.515	4.951	7.278	6.461
TR12073|c0_g1_i1	rasfamily protein	Female	Hermaphrodite	1.03495	7.22807	1.90398e-21	1.52604e-19	134.206	132.969	126.108	71.56	62.173	58.162
TR8896|c0_g1_i1	sulphatetransporter and sulphate transporter antisigma-factor antagonist stas domain containing protein	Female	Hermaphrodite	1.0429	5.58104	2.56665e-17	1.26874e-15	31.905	34.392	33.63	15.403	18.401	14.455
TR10472|c0_g2_i1	isoformb	Female	Hermaphrodite	1.04474	3.38946	7.8833e-05	0.000489262	18.879	11.421	15.954	7.836	7.028	7.517
TR17846|c0_g1_i1	mh2domain protein	Female	Hermaphrodite	1.04525	5.72706	1.91308e-24	2.14667e-22	19.787	20.777	20.948	9.678	10.588	9.436
TR9705|c0_g1_i1	ap-2complex subunit mu	Female	Hermaphrodite	1.04669	4.12396	5.64152e-09	9.18773e-08	17.104	15.283	15.482	8.038	6.46	8.675
TR10700|c1_g1_i1	proton-coupledfolate transporter isoform x2	Female	Hermaphrodite	1.04677	6.10349	7.7702e-20	5.28421e-18	48.538	51.169	47.091	26.9	22.233	22.029
TR6677|c0_g1_i2	isoforma	Female	Hermaphrodite	1.04721	4.79578	1.12226e-14	4.24001e-13	52.863	48.579	47.735	23.779	22.506	25.64
TR4072|c0_g1_i2	rnapseudouridine partial	Female	Hermaphrodite	1.04758	4.80372	7.36843e-13	2.24068e-11	17.682	21.026	18.365	8.128	9.598	9.731
TR4086|c0_g1_i1	domaincontaining protein	Female	Hermaphrodite	1.04809	7.12253	8.07472e-20	5.45822e-18	100.419	86.695	84.401	46.221	41.896	43.173
TR1991|c0_g1_i1	---NA---	Female	Hermaphrodite	1.04875	8.08578	6.46507e-11	1.46259e-09	300.522	435.236	367.817	176.846	157.417	196.333
TR15191|c0_g1_i1	sprydomain protein	Female	Hermaphrodite	1.05712	4.41634	8.31084e-10	1.56733e-08	27.637	22.501	23.033	10.43	11.85	12.661
TR11108|c0_g2_i1	dixdomain protein	Female	Hermaphrodite	1.05779	4.6081	4.28208e-08	5.72697e-07	18.796	17.256	14.286	6.927	7.597	9.504
TR9660|c0_g1_i1	hepatocytegrowth factor receptor	Female	Hermaphrodite	1.0626	7.01032	6.34805e-31	1.34399e-28	64.858	69.587	64.667	32.962	30.683	31.602
TR11271|c0_g2_i1	majorfacilitator family protein	Female	Hermaphrodite	1.0661	3.4585	3.72312e-07	4.13226e-06	9.518	11.449	12.292	4.603	5.322	5.814
TR4653|c0_g1_i1	structuralmaintenance of chromosomes protein 2	Female	Hermaphrodite	1.07592	8.08091	2.06604e-28	3.35986e-26	96.795	88.797	88.526	43.83	43.295	42.855
TR3740|c0_g1_i1	glycosidehydrolase domain containing protein	Female	Hermaphrodite	1.08283	3.86197	8.67402e-10	1.63034e-08	6.282	5.798	5.992	2.425	2.911	3.123
TR3680|c0_g2_i1	acetylcholinereceptor des-2-like protein (Afr-des-2)	Female	Hermaphrodite	1.08473	3.89196	6.58632e-07	6.84941e-06	13.026	10.684	9.781	4.356	6.152	5.178
TR4757|c0_g1_i1	stomatin-likeprotein 2	Female	Hermaphrodite	1.08934	3.11241	1.19976e-07	1.46491e-06	6.521	6.913	6.173	2.986	2.911	3.282
TR16104|c0_g1_i1	homeoboxdomain protein	Female	Hermaphrodite	1.08959	3.47836	2.78421e-07	3.16531e-06	11.375	11.145	12.237	4.176	6.13	5.791
TR17360|c0_g1_i1	kunitzbovine pancreatic trypsin inhibitor domain protein	Female	Hermaphrodite	1.09198	3.10046	0.000126059	0.000737874	4.746	5.706	3.907	2.425	1.638	2.646
TR1986|c0_g2_i1	myosinand myosin head and myosin tail domain containing protein	Female	Hermaphrodite	1.09231	2.84586	0.000128838	0.000752575	1.18	1.88	1.677	0.763	0.637	0.818
TR3310|c0_g1_i1	---NA---	Female	Hermaphrodite	1.09367	5.10306	6.70196e-10	1.29135e-08	29.552	43.444	37.247	18.367	15.068	18.089
TR14949|c0_g1_i1	lethalgiant larvae protein homolog 1	Female	Hermaphrodite	1.09394	5.27698	8.25159e-23	7.8467e-21	18.945	19.514	19.299	8.69	9.689	8.562
TR6378|c0_g1_i1	serinethreonine-protein kinase haspin	Female	Hermaphrodite	1.09487	6.22626	1.06324e-21	9.03836e-20	41.926	36.651	35.76	18.693	17.661	17.181
TR5670|c1_g1_i1	shortchain dehydrogenase reductase family protein	Female	Hermaphrodite	1.0962	3.8297	7.54501e-07	7.71062e-06	24.021	18.076	16.996	10.082	9.223	8.335
TR12889|c0_g1_i1	proteincbg28048	Female	Hermaphrodite	1.09987	2.8385	0.000165928	0.000943679	2.947	2.599	1.985	1.201	1.376	0.908
TR5205|c0_g1_i1	kinasedomain protein	Female	Hermaphrodite	1.09997	6.65369	2.03218e-15	8.44557e-14	23.559	31.507	29.741	14.18	13.59	11.764
TR11111|c0_g1_i1	proteincbg02030	Female	Hermaphrodite	1.10391	3.67599	5.73915e-05	0.000367994	17.772	12.232	11.494	5.333	6.05	7.801
TR2450|c0_g1_i1	baif-transferase family protein	Female	Hermaphrodite	1.10924	4.35199	2.22676e-09	3.88593e-08	28	31.009	33.539	11.148	16.228	14.989
TR8358|c0_g1_i1	ringfinger protein 1	Female	Hermaphrodite	1.1096	6.34818	1.08951e-21	9.19205e-20	21.974	20.307	19	10.295	8.723	9.425
TR2101|c0_g1_i2	ardard family protein	Female	Hermaphrodite	1.10971	3.30102	0.000114998	0.000682388	13.076	15.634	11.403	7.679	6.812	4.054
TR5067|c0_g1_i1	efhand family protein	Female	Hermaphrodite	1.10998	5.67976	1.67623e-20	1.17556e-18	61.911	65.918	55.684	30.683	27.51	26.73
TR4091|c0_g1_i1	kinasedomain protein	Female	Hermaphrodite	1.11844	4.91333	2.18601e-13	7.00835e-12	42.776	41.324	43.583	23.184	19.367	16.363
TR10912|c0_g1_i1	setdomain protein	Female	Hermaphrodite	1.11925	5.34893	3.67387e-09	6.1346e-08	27.117	35.987	33.766	17.435	15.921	11.23
TR10496|c0_g1_i1	wdrepeat-containing protein 54	Female	Hermaphrodite	1.12455	2.45697	1.13679e-05	8.69395e-05	3.971	3.816	3.417	1.572	1.694	1.828
TR19532|c0_g1_i1	regulatorof g protein signaling-like domain protein	Female	Hermaphrodite	1.12582	5.08	2.19826e-08	3.18102e-07	14.091	9.909	9.645	5.86	4.685	4.928
TR5438|c0_g1_i1	flp-isoform a (Afr-flp-1)	Female	Hermaphrodite	1.13708	2.51453	0.000151503	0.000869571	13.455	10.877	10.37	5.917	3.992	5.882
TR10642|c0_g1_i1	ammoniumtransporter 3	Female	Hermaphrodite	1.13747	2.98803	8.13803e-07	8.24904e-06	4.127	4.867	4.179	1.998	2.274	1.681
TR2468|c0_g1_i1	Hypotheticalprotein CBG09146	Female	Hermaphrodite	1.13839	5.3384	9.18981e-22	7.87167e-20	29.643	27.036	26.614	12.933	13.124	11.719
TR2135|c0_g1_i1	polycombprotein suz12 isoform x1	Female	Hermaphrodite	1.13951	4.29713	4.66312e-10	9.27745e-09	13.942	11.246	11.095	6.231	5.254	5.042
TR10434|c0_g1_i2	piwidomain protein	Female	Hermaphrodite	1.14385	3.72542	1.16457e-11	2.99031e-10	7	6.655	7.034	3.357	3.014	3.021
TR1054|c0_g1_i1	dnapolymerase kappa	Female	Hermaphrodite	1.14635	4.5321	1.82592e-17	9.44176e-16	17.649	18.62	18.157	7.567	8.404	8.448
TR6720|c0_g1_i1	cadherindomain protein	Female	Hermaphrodite	1.14866	4.07366	1.93986e-12	5.49675e-11	4.235	5.134	4.514	2.032	2.172	2.033
TR9593|c0_g1_i1	gpsdomain containing protein	Female	Hermaphrodite	1.1533	4.37268	4.70924e-05	0.00030902	5.638	11.716	10.207	4.547	4.071	3.747
TR2226|c0_g1_i1	---NA---	Female	Hermaphrodite	1.15517	3.50163	2.72726e-07	3.10887e-06	16.559	23.165	21.882	10.115	7.972	9.516
TR16496|c1_g1_i1	c2domain protein	Female	Hermaphrodite	1.15565	3.55294	1.77199e-07	2.10854e-06	6.15	7.577	7.406	3.301	3.707	2.453
TR6709|c0_g1_i1	---NA---	Female	Hermaphrodite	1.15897	5.50441	4.40844e-24	4.80263e-22	26.828	24.114	24.656	10.688	11.486	11.56
TR19759|c0_g2_i1	villinheadpiece domain protein	Female	Hermaphrodite	1.16007	5.16482	7.85705e-10	1.48943e-08	11.623	17.874	15.328	6.298	6.175	7.494
TR4831|c1_g2_i1	majorfacilitator family protein	Female	Hermaphrodite	1.162	3.2285	5.72397e-06	4.71922e-05	9.617	8.001	6.327	3.75	3.707	3.225
TR12595|c0_g1_i1	ccch-isoform b	Female	Hermaphrodite	1.16345	5.73754	7.39418e-23	7.09146e-21	21.405	25.995	24.873	11.058	10.099	11.083
TR14616|c0_g1_i1	ankyrinrepeat protein	Female	Hermaphrodite	1.16456	4.11875	2.15031e-05	0.000153881	5.234	5.125	7.569	3.009	1.854	3.123
TR3258|c0_g1_i2	celldeath protein 3	Female	Hermaphrodite	1.17038	4.81767	9.50007e-18	5.12501e-16	23.452	27.857	28.391	11.923	11.987	11.412
TR9224|c0_g1_i1	methylthioribulose-1-phosphatedehydratase	Female	Hermaphrodite	1.171	4.64877	1.87621e-16	8.66375e-15	45.591	47.574	41.824	21.443	18.241	20.167
TR1273|c0_g2_i1	class3 family-containing protein	Female	Hermaphrodite	1.17135	5.26094	1.04124e-25	1.3277e-23	40.96	40.946	39.594	17.11	17.866	18.679
TR18221|c0_g1_i1	partnerof sld psf3	Female	Hermaphrodite	1.17293	5.18453	1.10141e-18	6.79061e-17	77.817	65.19	73.288	33.4	32.445	29.774
TR10750|c0_g1_i1	proline-richprotein 12	Female	Hermaphrodite	1.17605	5.06359	1.54749e-09	2.76944e-08	14.05	10.296	10.651	6.13	5.072	4.349
TR18302|c0_g2_i1	polycombprotein suz12 isoform x1	Female	Hermaphrodite	1.17879	4.2765	6.70664e-09	1.08593e-07	7.982	11.781	10.316	4.828	3.867	4.599
TR15057|c1_g1_i1	multifunctionalprotein ade2	Female	Hermaphrodite	1.18239	6.77564	4.44282e-22	3.92542e-20	144.829	118.34	120.977	55.068	56.828	56.913
TR11846|c1_g1_i1	proteincbg12930	Female	Hermaphrodite	1.1832	4.94871	5.01718e-09	8.20667e-08	14.826	19.505	23.378	7.331	9.45	8.482
TR14638|c0_g1_i1	metabotropicglutamate receptor	Female	Hermaphrodite	1.18352	2.67848	1.45335e-06	1.3891e-05	4.854	4.701	4.315	1.998	1.785	2.294
TR17717|c0_g1_i4	uncharacterisedkinase domain containing protein	Female	Hermaphrodite	1.18721	4.06466	4.45795e-12	1.22006e-10	17.021	17.689	15.809	6.388	8.279	7.324
TR6887|c0_g1_i8	unnamedprotein product	Female	Hermaphrodite	1.19087	3.249	9.57024e-07	9.57371e-06	1.263	1.89	1.586	0.629	0.716	0.715
TR11044|c0_g1_i1	vps53-likeprotein (Afr-vps-53)	Female	Hermaphrodite	1.19452	5.19357	3.63019e-23	3.60481e-21	18.887	21.754	21.465	9.419	9.257	8.426
TR17797|c0_g2_i1	dyneinheavy chain axonemal	Female	Hermaphrodite	1.19513	3.55187	7.84505e-06	6.26543e-05	1.758	2.719	2.185	1.168	1.035	0.727
TR4320|c0_g1_i1	proteincbg07668	Female	Hermaphrodite	1.19806	4.43563	9.87111e-11	2.16759e-09	17.294	13.744	12.6	6.579	6.073	6.359
TR5298|c0_g2_i1	pairedbox protein pax-6 isoform x2	Female	Hermaphrodite	1.20344	2.68482	5.90872e-06	4.84408e-05	4.259	5.079	6.11	2.144	2.354	2.169
TR1991|c0_g1_i2	---NA---	Female	Hermaphrodite	1.20537	8.98237	1.56717e-20	1.10599e-18	747.987	998.058	827.151	367.085	361.347	381.094
TR11755|c0_g1_i1	proteinbm9114	Female	Hermaphrodite	1.20558	4.32991	4.61173e-10	9.19152e-09	40.82	30.899	30.611	15.504	13.67	15.114
TR3656|c0_g2_i1	udp-glucuronosyludp-glucosyltransferase domain containing protein	Female	Hermaphrodite	1.20639	5.60011	1.13595e-13	3.77115e-12	40.663	42.818	32.551	17.907	14.216	18.123
TR5855|c0_g2_i1	him-isoform d	Female	Hermaphrodite	1.21157	5.02091	4.08917e-18	2.34105e-16	23.369	22.787	22.154	8.319	10.497	10.435
TR17796|c2_g1_i1	proteincbg02956	Female	Hermaphrodite	1.21587	3.74365	1.99412e-08	2.92879e-07	34.331	25.488	33.267	15.022	11.987	13.059
TR12870|c2_g1_i1	proteincbg19958	Female	Hermaphrodite	1.21642	3.10572	4.16908e-07	4.56849e-06	7.305	5.77	5.466	2.549	2.798	2.589
TR1587|c1_g1_i2	atpsubunit e	Female	Hermaphrodite	1.22216	2.54045	3.76308e-06	3.23815e-05	13.662	13.311	17.005	6.186	6.698	5.791
TR12246|c1_g1_i1	zincc2h2 type	Female	Hermaphrodite	1.22371	4.47278	1.14372e-13	3.78576e-12	22.04	18.095	17.767	8.532	7.995	8.244
TR4707|c0_g1_i1	nuclearhormone receptor family member nhr-40 (Afr-nhr-40)	Female	Hermaphrodite	1.2289	3.95967	3.52524e-11	8.39845e-10	16.022	18.362	15.7	5.86	7.438	7.812
TR20|c0_g1_i1	acox-isoform a (Afr-acox)	Female	Hermaphrodite	1.23385	4.88692	1.91643e-14	6.95931e-13	18.672	23.589	18.292	7.724	9.303	8.539
TR7188|c0_g1_i1	ap-3complex subunit delta-1	Female	Hermaphrodite	1.23861	6.56991	8.5193e-13	2.54242e-11	34.678	54.736	44.48	20.163	17.388	19.077
TR11292|c0_g2_i4	mamdomain and concanavalin a-like lectin glucanases superfamily domain-containing protein	Female	Hermaphrodite	1.23898	2.16392	0.000116004	0.000686539	2.278	3.134	3.055	1.415	1.114	1.056
TR17057|c0_g1_i1	telomere-associatedprotein rif1 isoform x4	Female	Hermaphrodite	1.24235	5.09678	2.38687e-13	7.63051e-12	20.967	16.205	16.679	8.701	7.256	6.836
TR2558|c1_g1_i1	beta-galactosidase	Female	Hermaphrodite	1.24649	5.19895	1.41056e-19	9.3656e-18	22.643	26.207	28.59	10.542	10.36	11.628
TR16796|c0_g1_i1	thrombospondintype 1 domain protein	Female	Hermaphrodite	1.24874	4.12526	1.45583e-09	2.61792e-08	19.349	27.516	24.719	11.474	10.178	8.437
TR7605|c0_g1_i1	naddependent epimerase dehydratase family protein	Female	Hermaphrodite	1.25087	4.95862	5.15502e-21	3.88218e-19	85.511	77.966	75.119	34.152	31.445	34.145
TR18222|c1_g1_i1	isoforma	Female	Hermaphrodite	1.25203	4.29263	2.23229e-10	4.71126e-09	24.12	35.747	32.442	12.496	12.294	13.706
TR13784|c1_g1_i1	---NA---	Female	Hermaphrodite	1.26266	6.36058	1.42753e-37	4.85405e-35	155.197	149.894	142.859	60.816	62.798	62.079
TR12804|c0_g1_i2	e3ubiquitin-protein ligase trim71-like	Female	Hermaphrodite	1.26401	2.94519	2.81737e-08	3.95171e-07	8.552	9.153	8.539	3.099	4.253	3.429
TR17786|c0_g1_i3	lowquality protein: bifunctional udp-n-acetylglucosamine transferase and deubiquitinase alg13	Female	Hermaphrodite	1.26781	6.13323	3.09168e-10	6.38891e-09	24.054	40.845	33.902	15.022	12.043	13.865
TR18248|c0_g1_i1	proteinisoform b	Female	Hermaphrodite	1.26889	3.54585	2.84597e-10	5.892e-09	15.519	16.085	14.513	7.466	5.391	6.37
TR3166|c2_g1_i1	---NA---	Female	Hermaphrodite	1.26937	2.05609	8.2248e-05	0.000507928	19.564	16.869	15.165	8.488	6.585	6.268
TR8111|c0_g1_i1	isoforma	Female	Hermaphrodite	1.27358	4.06635	3.22844e-08	4.44495e-07	49.38	33.295	38.362	13.933	17.525	18.191
TR18289|c0_g1_i1	rsf-isoform a	Female	Hermaphrodite	1.27606	2.03592	5.68536e-05	0.000364962	4.829	4.167	3.771	2.021	1.638	1.59
TR18062|c0_g1_i1	corehistone h2a h2b h3 h4	Female	Hermaphrodite	1.28112	4.83961	1.49398e-08	2.24718e-07	181.2	157.176	125.7	77.218	63.788	48.408
TR14677|c1_g1_i1	spermatogenesis-associatedprotein 20-like isoform x2	Female	Hermaphrodite	1.28396	4.63853	3.26537e-15	1.31329e-13	15.552	17.929	15.89	8.083	6.403	5.882
TR6805|c0_g1_i1	hlb-isoform a (Afr-hlb-1)	Female	Hermaphrodite	1.29432	4.35886	1.97429e-16	9.0793e-15	6.373	7.715	7.442	2.874	3.15	2.714
TR7996|c0_g1_i1	patchedfamily protein	Female	Hermaphrodite	1.29659	3.80766	7.42032e-14	2.52313e-12	7.025	7.052	6.753	2.492	2.82	3.089
TR12833|c0_g1_i2	proteincbg01955	Female	Hermaphrodite	1.29685	2.86566	3.32207e-06	2.89867e-05	4.581	6.425	6.173	2.324	1.876	2.839
TR7548|c0_g1_i1	cadherindomain protein	Female	Hermaphrodite	1.3008	4.24374	8.09184e-10	1.5286e-08	1.717	2.682	2.248	0.977	0.898	0.829
TR13990|c0_g1_i1	proteincbg02762	Female	Hermaphrodite	1.30556	2.85236	4.72402e-09	7.76108e-08	6.059	5.77	6.128	2.504	2.559	2.18
TR6693|c1_g1_i1	probableflavin-containing monoamine oxidase a	Female	Hermaphrodite	1.30745	3.76016	2.53229e-13	8.07239e-12	8.568	7.706	8.974	3.615	3.196	3.407
TR12873|c1_g1_i1	ankyrinrepeat domain-containing protein 12	Female	Hermaphrodite	1.30931	4.60847	7.09491e-05	0.000446255	2.518	5.033	4.251	2.021	1.717	1.033
TR2066|c0_g2_i1	fourdomain-type voltage-gated ion channel alpha-1 subunit	Female	Hermaphrodite	1.31047	2.55028	0.000123068	0.000723007	1.907	2.083	2.982	1.134	0.671	1.022
TR11264|c0_g1_i2	shtkdomain protein	Female	Hermaphrodite	1.32077	4.39902	3.05063e-05	0.000208726	20.686	12.094	13.805	5.973	8.427	4.281
TR7981|c0_g1_i1	e3ubiquitin-protein ligase cbl-b	Female	Hermaphrodite	1.32336	5.25483	4.23375e-29	7.70061e-27	24.971	26.05	25.97	11.036	10.622	9.107
TR2138|c0_g1_i1	---NA---	Female	Hermaphrodite	1.32506	6.40758	4.75395e-34	1.24056e-31	26.787	29.995	25.925	11.676	11.168	10.174
TR17836|c0_g1_i3	pp2c-likedomain-containing protein	Female	Hermaphrodite	1.32765	5.24682	2.28907e-11	5.60821e-10	24.063	25.064	22.372	11.676	6.846	10.038
TR9819|c1_g1_i1	guaninenucleotide-binding protein g subunit alpha	Female	Hermaphrodite	1.3351	2.55419	8.21684e-08	1.03018e-06	4.359	4.406	4.569	1.527	1.751	1.942
TR15390|c0_g1_i1	briggsaecbr-bbs-9 protein	Female	Hermaphrodite	1.33646	1.80271	0.00012876	0.000752509	2.468	2.249	2.384	1.134	1.035	0.659
TR6831|c0_g1_i1	sec1family protein	Female	Hermaphrodite	1.33681	5.84896	3.99217e-31	8.61464e-29	49.669	50.173	46.293	17.828	18.696	21.064
TR11766|c0_g1_i1	---NA---	Female	Hermaphrodite	1.33993	8.61607	8.52972e-41	3.54489e-38	279.473	319.274	293.487	114.896	117.181	119.457
TR12735|c0_g1_i1	tbcdomain protein	Female	Hermaphrodite	1.34444	3.45105	4.74592e-10	9.40884e-09	7.14	6.489	5.611	2.257	2.809	2.453
TR5870|c0_g1_i1	zincc2h2 type	Female	Hermaphrodite	1.34618	6.38373	2.76216e-31	6.07729e-29	53.821	64.738	61.603	22.544	25.656	22.393
TR2471|c0_g1_i1	sh2domain protein	Female	Hermaphrodite	1.35325	5.88845	5.46163e-30	1.07517e-27	42.256	51.676	51.442	18.906	19.606	18.203
TR3714|c0_g1_i3	kelchdomain-containing protein family protein	Female	Hermaphrodite	1.36105	5.16537	2.02571e-24	2.25054e-22	12.217	13.394	11.539	4.805	5.288	4.315
TR8843|c0_g1_i1	myndfinger family protein	Female	Hermaphrodite	1.36823	3.45319	7.54111e-13	2.28083e-11	7.058	7.808	6.925	2.919	2.945	2.555
TR4783|c1_g1_i1	lysine-specifichistone demethylase 1a	Female	Hermaphrodite	1.37014	5.00074	2.94635e-18	1.71301e-16	8.667	8.158	7.651	3.705	3.207	2.6
TR13021|c0_g1_i1	huntingtonsdisease protein	Female	Hermaphrodite	1.37861	5.62526	1.03357e-31	2.41619e-29	10.781	10.702	10.098	4.423	4.185	3.566
TR3226|c0_g1_i1	majorfacilitator family protein	Female	Hermaphrodite	1.38201	2.23216	3.29476e-06	2.87708e-05	5.341	4.72	4.333	1.763	1.66	2.078
TR17818|c1_g1_i1	flavin-bindingmonooxygenase-like protein	Female	Hermaphrodite	1.3843	2.85724	1.3521e-07	1.63844e-06	5.209	7.503	6.273	2.335	2.229	2.668
TR11144|c0_g1_i1	mlt-isoform b	Female	Hermaphrodite	1.39062	3.68152	2.10854e-12	5.95969e-11	9.963	8.204	8.013	3.435	3.23	3.316
TR16753|c0_g1_i1	kinasedomain protein	Female	Hermaphrodite	1.40244	5.69565	4.80336e-11	1.12055e-09	44.006	72.61	61.93	25.171	24.144	18.009
TR17735|c1_g1_i2	rhoprotein gdp dissociation inhibitor	Female	Hermaphrodite	1.40442	2.74205	8.60192e-06	6.81172e-05	8.436	7.107	6.236	3.391	3.025	1.84
TR6618|c0_g1_i1	rhogtpase-activating protein 32	Female	Hermaphrodite	1.40458	3.61136	1.3809e-13	4.55736e-12	23.559	25.709	22.598	8.51	8.336	10.083
TR18530|c0_g1_i1	methyltransferasedomain protein	Female	Hermaphrodite	1.41535	5.82193	7.66967e-29	1.32402e-26	72.576	86.419	91.698	31.862	33.025	28.683
TR10464|c0_g1_i1	traf3-interactingprotein 1	Female	Hermaphrodite	1.41544	2.43752	5.18174e-07	5.5228e-06	4.846	6.213	5.965	2.302	1.82	2.26
TR8152|c0_g1_i3	leucinerich repeat-containing domain protein	Female	Hermaphrodite	1.42121	3.88422	1.41903e-13	4.64226e-12	9.584	9.2	10.334	3.671	4.253	2.918
TR4757|c1_g1_i1	myndfinger family protein	Female	Hermaphrodite	1.4244	2.99503	1.86424e-07	2.20196e-06	4.359	6.572	6.563	2.29	1.945	2.271
TR3096|c0_g1_i1	glycosylfamily 18	Female	Hermaphrodite	1.43445	4.47826	1.22908e-22	1.14929e-20	26.828	29.046	30.421	11.654	10.531	9.754
TR2033|c0_g3_i1	tetratricopeptiderepeat protein	Female	Hermaphrodite	1.46306	3.16166	1.31723e-08	2.01372e-07	5.886	7.291	6.101	2.694	2.604	1.681
TR10035|c0_g1_i1	serinethreonine protein kinase-related domain containing protein	Female	Hermaphrodite	1.47827	1.64191	6.491e-05	0.000411732	4.317	4.047	3.852	1.74	1.024	1.647
TR1921|c0_g2_i1	trifunctionalpurine biosynthetic protein adenosine-3	Female	Hermaphrodite	1.48311	6.35306	6.85814e-37	2.26339e-34	42.999	38.642	39.894	15.729	12.976	14.83
TR8287|c0_g1_i1	hypotheticalprotein Y032_0031g2391	Female	Hermaphrodite	1.48416	2.24939	4.92144e-06	4.11808e-05	7.561	10.711	11.421	3.918	3.321	3.35
TR3412|c0_g1_i1	cre-lpr-3protein (Afr-ntc-1)	Female	Hermaphrodite	1.48532	3.76849	1.74091e-08	2.5742e-07	7.85	13.799	9.853	3.346	3.81	3.94
TR17364|c0_g1_i1	cytoskeleton-associatedprotein domain containing protein	Female	Hermaphrodite	1.4927	5.41898	1.62574e-16	7.60099e-15	15.874	24.243	21.057	7.803	7.54	6.37
TR7893|c0_g1_i1	phosphatetransporter domain containing protein	Female	Hermaphrodite	1.49692	3.05569	1.78334e-07	2.1198e-06	6.29	8.711	10.569	2.975	2.763	3.282
TR16496|c0_g1_i1	tataelement modulatory factor	Female	Hermaphrodite	1.51999	5.00249	1.43847e-21	1.19563e-19	26.952	22.206	21.347	7.937	8.961	7.597
TR6524|c1_g1_i1	alfa-isoform b Afr-alfa	Female	Hermaphrodite	1.52151	5.08468	7.99716e-24	8.38655e-22	22.486	19.874	19.181	7.791	7.62	6.041
TR9664|c0_g2_i1	cholinecarnitine o-acyltransferase	Female	Hermaphrodite	1.5362	5.70511	5.80912e-40	2.1728e-37	37.815	44.993	40.519	14.651	14.625	13.149
TR4597|c0_g1_i1	duoxa-likeprotein	Female	Hermaphrodite	1.56598	2.72206	3.02807e-09	5.14818e-08	9.13	9.909	11.458	3.851	2.798	3.668
TR3614|c0_g2_i1	hypotheticalprotein Y032_0031g2391	Female	Hermaphrodite	1.57221	1.68902	2.23442e-05	0.000158787	5.333	6.941	7.569	2.055	2.593	1.908
TR2700|c0_g1_i1	---NA---	Female	Hermaphrodite	1.57847	3.9204	2.68835e-15	1.10095e-13	19.357	15.836	17.585	4.884	5.982	6.62
TR6721|c0_g1_i2	---NA---	Female	Hermaphrodite	1.59022	1.93009	4.6251e-06	3.90212e-05	7.355	6.001	5.403	2.268	1.82	2.135
TR5171|c0_g1_i1	acetylcholinereceptor deg-3-like protein (afr-deg-3)	Female	Hermaphrodite	1.59511	3.49567	2.88832e-15	1.17854e-13	8.114	8.729	9.708	3.256	2.991	2.566
TR14692|c1_g1_i3	receptorfamily ligand binding region containing protein	Female	Hermaphrodite	1.61014	2.66848	8.90197e-05	0.000545543	8.593	10.573	6.853	3.121	1.478	3.872
TR3258|c0_g1_i1	celldeath protein 3	Female	Hermaphrodite	1.62114	3.48102	7.68905e-12	2.03009e-10	12.027	12.094	9.681	4.356	3.821	2.816
TR9676|c0_g1_i1	kinasedomain protein	Female	Hermaphrodite	1.62248	6.58064	1.73383e-15	7.31404e-14	27.125	47.03	39.767	13.517	11.316	12.105
TR8669|c1_g2_i1	isoforma	Female	Hermaphrodite	1.63867	4.50657	0.000126015	0.000737874	6.001	11.255	9.754	4.951	1.876	1.896
TR2017|c0_g1_i1	transmembraneprotein	Female	Hermaphrodite	1.64175	3.41973	2.42478e-08	3.45724e-07	4.119	6.388	5.62	1.617	2.252	1.283
TR5172|c0_g2_i1	---NA---	Female	Hermaphrodite	1.64504	3.67062	8.26081e-13	2.47846e-11	18.218	18.482	14.585	6.725	5.334	4.429
TR11798|c0_g1_i25	guanylatecyclase 32e isoform x1	Female	Hermaphrodite	1.65028	4.24111	6.56957e-08	8.45381e-07	3.5	5.697	5.729	1.325	2.195	1.192
TR14401|c3_g5_i2	mathand btb:poz domain containing protein	Female	Hermaphrodite	1.65325	2.40843	1.33328e-06	1.28308e-05	4.565	5.78	7.161	2.47	1.615	1.578
TR15015|c2_g1_i1	glycosylhydrolase family 25	Female	Hermaphrodite	1.66062	2.38691	3.37774e-05	0.000229152	3.781	3.862	3.689	0.483	1.604	1.397
TR6457|c0_g1_i1	nuclearreceptor nhr-46 (afr-nhr-46)	Female	Hermaphrodite	1.66063	1.49006	0.000176992	0.000997506	15.882	16.15	11.766	6.669	3.264	3.986
TR577|c1_g1_i1	peptidyl-prolylcis-trans fkbp-type	Female	Hermaphrodite	1.67449	3.47611	2.47074e-17	1.22673e-15	22.833	26.05	23.187	8.184	7.676	6.631
TR3652|c0_g1_i1	amidophosphoribosyltransferase	Female	Hermaphrodite	1.67847	5.72828	3.02803e-19	1.97544e-17	40.605	58.424	58.304	16.414	18.776	13.763
TR17793|c0_g2_i1	ap2-associatedprotein kinase 1	Female	Hermaphrodite	1.70533	3.79276	1.04438e-07	1.287e-06	8.552	12.343	9.464	4.682	2.468	2.226
TR6922|c0_g1_i1	---NA---	Female	Hermaphrodite	1.71548	5.41867	1.75674e-09	3.12894e-08	4.846	8.066	6.001	2.133	2.388	1.226
TR8264|c0_g1_i1	---NA---	Female	Hermaphrodite	1.72185	2.93653	2.43438e-07	2.81031e-06	9.113	9.144	9.183	2.313	4.162	1.703
TR7531|c0_g1_i2	egf-likedomain containing protein	Female	Hermaphrodite	1.72216	0.976489	0.000156065	0.000892109	3.327	3.623	4.124	1.403	0.762	1.215
TR4782|c1_g2_i2	nuclearreceptor nhr-28 (Afr-nhr-28)	Female	Hermaphrodite	1.73114	4.11615	1.15406e-14	4.33101e-13	18.053	19.542	21.665	5.007	4.981	7.744
TR18333|c0_g2_i1	nfx1-typezinc finger-containing protein 1	Female	Hermaphrodite	1.73115	3.07842	2.23774e-06	2.0431e-05	2.022	2.517	1.55	0.348	0.83	0.636
TR17739|c0_g1_i5	membranecomplex biogenesis family	Female	Hermaphrodite	1.74071	3.14164	1.12148e-06	1.1029e-05	10.484	14.555	14.367	1.987	4.731	4.894
TR6957|c1_g1_i5	patchedfamily protein	Female	Hermaphrodite	1.75144	1.8859	0.000176993	0.000997506	1.667	1.503	0.943	0.606	0.375	0.238
TR19777|c0_g2_i1	---NA---	Female	Hermaphrodite	1.75341	2.74124	3.4762e-09	5.84805e-08	4.73	5.568	5.62	2.088	1.092	1.612
TR19518|c0_g1_i1	dnadamage-binding protein 1	Female	Hermaphrodite	1.76487	4.37178	7.76725e-26	1.01345e-23	9.303	11.218	9.146	3.155	2.798	2.793
TR3353|c0_g1_i6	zincc2h2 type	Female	Hermaphrodite	1.79038	5.82236	1.19726e-29	2.31629e-27	15.329	20.252	19.335	5.366	5.982	4.485
TR3412|c2_g1_i1	hypotheticalprotein OESDEN_08297	Female	Hermaphrodite	1.82256	2.65838	2.2872e-08	3.2988e-07	25.251	15.514	19.407	5.445	5.072	6.086
TR9707|c0_g1_i1	proteincbg15317	Female	Hermaphrodite	1.83774	3.81587	9.17965e-18	4.97608e-16	14.528	14.269	14.639	5.007	3.036	4.224
TR45|c0_g1_i1	rasfamily protein	Female	Hermaphrodite	1.8484	3.33926	4.62768e-09	7.63636e-08	23.708	19.054	15.945	4.558	4.162	7.438
TR7524|c0_g1_i2	tm237_caeelame: full=transmembrane protein 237 homolog ame: full=joubert syndrome 14 protein homolog	Female	Hermaphrodite	1.87486	3.41147	3.24132e-11	7.77155e-10	3.31	3.706	4.541	1.089	1.331	0.715
TR14372|c0_g1_i7	cre-srt-30protein (Afr-srt-30)	Female	Hermaphrodite	1.87742	2.9988	2.40124e-05	0.000169547	6.282	3.641	4.079	1.426	1.797	0.59
TR12757|c0_g2_i1	parkincoregulated gene protein homolog	Female	Hermaphrodite	1.88001	1.84215	3.04985e-05	0.000208726	4.804	3.189	3.544	1.269	0.603	1.374
TR12264|c0_g1_i1	---NA---	Female	Hermaphrodite	1.88809	1.32558	5.31028e-05	0.000342846	8.131	5.761	6.001	2.077	1.092	2.214
TR3680|c0_g1_i1	acetylcholinereceptor des-2-like protein	Female	Hermaphrodite	1.90063	1.84746	0.000167252	0.000949287	4.515	4.922	4.958	0.472	0.955	2.26
TR2021|c0_g2_i1	majorfacilitator superfamily mfs-1 domain containing protein	Female	Hermaphrodite	1.92589	3.07848	5.75309e-15	2.24932e-13	5.316	7.024	7.016	1.763	1.626	1.715
TR10041|c0_g1_i1	cxmodule	Female	Hermaphrodite	1.97075	2.3226	6.74829e-07	7.01135e-06	7.537	4.277	6.173	1.774	1.785	1.033
TR12870|c1_g1_i2	5-oxoprolinase	Female	Hermaphrodite	1.99865	3.76357	0.000172194	0.000973885	3.417	10.26	3.698	0.786	1.592	1.908
TR14923|c0_g2_i1	hypotheticalprotein NECAME_00291	Female	Hermaphrodite	2.01672	5.23069	2.58564e-18	1.51903e-16	11.705	15.624	14.975	4.233	3.867	2.339
TR19554|c0_g1_i2	proteincbg12392	Female	Hermaphrodite	2.02466	2.8099	1.89531e-10	4.02789e-09	3.715	5.374	5.557	0.82	1.399	1.306
TR15561|c0_g1_i1	tbcdomain protein	Female	Hermaphrodite	2.07962	3.75731	2.05339e-17	1.03323e-15	8.255	9.596	9.88	1.516	2.206	2.759
TR17717|c1_g1_i1	alktyrosine kinase receptor	Female	Hermaphrodite	2.09622	2.96662	3.56055e-06	3.08279e-05	2.32	6.102	5.965	1.257	1.251	0.84
TR8567|c0_g3_i1	pcidomain protein	Female	Hermaphrodite	2.0986	4.01728	7.8472e-14	2.65221e-12	6.191	10.472	8.729	1.841	2.502	1.533
TR13730|c0_g1_i1	cor-isoform c	Female	Hermaphrodite	2.11149	2.69107	4.55159e-12	1.24266e-10	2.278	2.415	3.109	0.752	0.478	0.568
TR3656|c0_g2_i2	udp-glucuronosyludp-glucosyltransferase domain containing protein	Female	Hermaphrodite	2.13633	3.5916	1.67787e-16	7.81219e-15	8.61	13.394	10.053	2.178	2.741	2.339
TR11765|c0_g2_i1	hlb-isoform a	Female	Hermaphrodite	2.15627	2.99904	2.16016e-17	1.08211e-15	3.921	3.908	3.626	0.629	0.853	1.045
TR17341|c0_g1_i3	7transmembrane receptor	Female	Hermaphrodite	2.16452	1.34445	3.44152e-07	3.84634e-06	3.31	2.913	2.738	0.393	0.682	0.806
TR11271|c1_g1_i1	aat-isoform a	Female	Hermaphrodite	2.22972	2.96349	8.64656e-18	4.70986e-16	16.443	14.629	15.609	3.48	2.559	3.906
TR4844|c0_g1_i3	---NA---	Female	Hermaphrodite	2.26506	0.830064	8.02716e-05	0.00049709	3.607	2.12	2.502	0.359	0.853	0.443
TR12273|c0_g1_i1	phosphoglycolatepyridoxal phosphate phosphatase family protein	Female	Hermaphrodite	2.27297	4.91992	1.51422e-09	2.71423e-08	27.298	50.21	72.898	13.113	10.121	7.778
TR4574|c0_g1_i1	transcriptionmediator subunit med12	Female	Hermaphrodite	2.33761	4.20635	6.97038e-09	1.12216e-07	3.31	6.665	2.973	0.539	1.126	0.863
TR12701|c0_g2_i1	shortchain dehydrogenase reductase family protein	Female	Hermaphrodite	2.34159	2.70082	1.04488e-07	1.287e-06	12.976	13.246	8.548	0.932	2.343	3.35
TR4768|c3_g1_i5	globinfamily protein	Female	Hermaphrodite	2.38575	1.99469	1.85139e-06	1.71974e-05	2.188	3.272	4.532	0.64	0.364	0.908
TR4358|c0_g1_i1	intraflagellartransport protein 122 homolog	Female	Hermaphrodite	2.41014	3.31402	2.01033e-17	1.02534e-15	8.494	11.006	13.506	1.785	2.036	2.316
TR3712|c0_g1_i1	Afr-gtr-1	Female	Hermaphrodite	2.42347	1.49814	1.62883e-06	1.53589e-05	4.086	2.701	3.916	0.808	0.887	0.284
TR6394|c0_g2_i1	proteincbg00664	Female	Hermaphrodite	2.48471	2.67282	1.46178e-17	7.7371e-16	19.085	24.64	19.616	3.391	3.571	4.156
TR1970|c0_g1_i2	transthyretin-likefamily protein	Female	Hermaphrodite	2.50467	1.36864	2.59862e-07	2.9815e-06	12.688	8.02	9.69	1.83	1.296	2.351
TR7580|c0_g1_i1	proteintyrosine kinase	Female	Hermaphrodite	2.50503	5.17252	1.69097e-36	5.42127e-34	16.155	25.257	22.644	3.761	3.73	3.759
TR8627|c0_g1_i1	bromodomainassociated	Female	Hermaphrodite	2.54316	4.17839	6.2765e-32	1.49848e-29	10.475	14.445	13.434	2.593	1.979	2.033
TR3447|c0_g1_i7	udp-glucoronosyland udp-glucosyl transferase	Female	Hermaphrodite	2.573	3.57655	8.49616e-13	2.54228e-11	8.667	18.344	16.072	1.931	2.923	2.328
TR11800|c0_g1_i6	metallo-beta-lactamasedomain protein	Female	Hermaphrodite	2.63481	1.25838	1.43731e-06	1.37494e-05	1.362	1.327	2.212	0.382	0.193	0.273
TR10518|c0_g1_i4	Afr-srx-1	Female	Hermaphrodite	2.6359	0.271397	0.000166489	0.00094543	1.346	1.65	1.668	0	0.341	0.341
TR14348|c4_g9_i1	proteincbg02031	Female	Hermaphrodite	2.64496	1.54629	6.80975e-10	1.30843e-08	1.279	1.549	1.16	0.258	0.239	0.17
TR12999|c0_g1_i1	---NA---	Female	Hermaphrodite	2.65731	2.2384	1.66283e-08	2.47134e-07	5.869	10.721	8.974	1.549	1.842	0.602
TR11840|c0_g1_i11	typei procollagen alpha 1 chain	Female	Hermaphrodite	2.70566	2.00079	2.88832e-08	4.03509e-07	3.17	4.148	4.596	0.303	0.353	1.067
TR14337|c0_g1_i1	---NA---	Female	Hermaphrodite	2.81695	1.19732	4.86558e-09	7.98197e-08	6.488	8.508	7.841	0.898	0.842	1.397
TR28|c0_g1_i1	---NA---	Female	Hermaphrodite	2.82394	2.15038	1.60906e-16	7.58626e-15	4.614	5.236	5.258	0.584	0.682	0.829
TR11804|c0_g1_i8	transmembraneamino acid transporter protein	Female	Hermaphrodite	2.86263	0.717448	0.000126713	0.000741319	1.874	1.171	1.568	0	0.432	0.114
TR6529|c0_g1_i1	mpv17pmp22 family protein	Female	Hermaphrodite	2.90079	1.75849	6.39286e-13	1.95995e-11	7.776	6.36	6.925	1.089	0.887	0.84
TR19540|c0_g1_i1	fattyacid hydroxylase family protein	Female	Hermaphrodite	2.9103	2.4808	2.29636e-14	8.28537e-13	6.769	5.66	5.149	0.404	0.671	1.147
TR3447|c1_g1_i1	cationtransporter family protein	Female	Hermaphrodite	3.00824	2.44341	1.97249e-20	1.37474e-18	5.952	5.429	5.267	0.505	0.648	0.852
TR20036|c0_g1_i1	hypotheticalprotein ANCDUO_22916	Female	Hermaphrodite	3.07243	3.85727	1.71882e-28	2.88333e-26	143.467	103.463	119.364	11.092	12.521	18.838
TR10786|c0_g1_i1	lowquality protein: papilin	Female	Hermaphrodite	3.11156	0.977957	6.24689e-08	8.07562e-07	1.048	0.811	0.662	0.112	0.08	0.091
TR17739|c1_g1_i1	basalbody protein nbp-2	Female	Hermaphrodite	3.11493	0.826011	3.09752e-08	4.29101e-07	1.263	1.291	1.523	0.067	0.148	0.216
TR3137|c1_g1_i1	---NA---	Female	Hermaphrodite	3.11569	1.23282	5.40185e-06	4.47007e-05	12.176	4.876	6.2	1.168	1.024	0.454
TR8671|c0_g2_i1	gprotein-coupled receptor kinase 2 isoform x1	Female	Hermaphrodite	3.18144	2.96356	3.11813e-05	0.000212955	7.083	5.098	5.276	0	0.842	1.033
TR389|c0_g1_i1	hypotheticalprotein Y032_0023g689	Female	Hermaphrodite	3.19427	1.64384	4.29545e-09	7.11953e-08	2.79	2.563	2.438	0.505	0.068	0.329
TR1651|c2_g1_i4	lact-isoform a	Female	Hermaphrodite	3.4436	2.52085	5.12441e-11	1.18315e-09	2.542	4.157	4.315	0.427	0.5	0.091
TR3351|c1_g1_i4	proteincbg07569	Female	Hermaphrodite	3.47244	0.945597	1.22335e-07	1.49209e-06	1.09	1.456	1.396	0	0.08	0.238
TR3048|c0_g1_i1	hypotheticalprotein CRE_01251	Female	Hermaphrodite	3.74487	1.874	5.70727e-11	1.30696e-09	8.601	4.618	4.487	0.404	0.284	0.613
TR3412|c3_g1_i1	---NA---	Female	Hermaphrodite	3.81975	0.247564	3.69407e-07	4.10407e-06	3.657	4.323	4.668	0	0.239	0.522
TR6914|c0_g2_i20	proteincbg03085	Female	Hermaphrodite	4.04634	0.431701	5.316e-07	5.6434e-06	1.758	1.115	1.278	0.067	0.125	0
TR10519|c0_g2_i1	---NA---	Female	Hermaphrodite	4.6731	0.970416	1.36245e-05	0.000102467	0.421	0.277	0.961	0	0	0.045
TR8994|c0_g1_i1	nas-isoform b	Female	Hermaphrodite	4.77035	1.39864	1.90518e-11	4.72965e-10	3.409	6.047	6.862	0.337	0.239	0
TR7641|c0_g1_i1	cubdomain protein	Female	Hermaphrodite	4.98712	0.061463	1.09985e-05	8.47043e-05	1.412	0.747	0.616	0	0	0.068
TR8622|c0_g1_i6	cxmodule	Female	Hermaphrodite	5.04242	0.115995	8.31829e-06	6.60109e-05	0.892	0.701	2.094	0	0.114	0
TR11237|c0_g1_i1	diacylglycerolkinase accessory domain protein	Female	Hermaphrodite	5.10245	0.148539	8.14751e-07	8.2512e-06	1.139	0.691	0.671	0	0.057	0
TR3364|c0_g1_i5	carboxylesterasefamily protein	Female	Hermaphrodite	5.27767	0.297715	8.91141e-05	0.000545824	1.395	0.212	0.553	0	0	0.057
TR17333|c0_g1_i3	ankyrinrepeat domain-containing protein 50	Female	Hermaphrodite	5.74005	1.45487	1.21616e-12	3.58177e-11	1.123	2.212	1.94	0.112	0	0
TR15405|c0_g1_i2	pre-mrnaprocessing factor 3	Female	Hermaphrodite	6.14339	-0.693324	6.30675e-05	0.000401407	0.834	0.341	0.979	0	0	0
TR17742|c0_g1_i2	cadherinegf lag seven-pass g-type receptor 3	Female	Hermaphrodite	6.39084	-0.514151	8.89253e-06	7.02621e-05	0.603	0.323	0.662	0	0	0
TR17861|c0_g1_i2	---NA---	Female	Hermaphrodite	6.41029	-0.509005	2.26004e-06	2.06178e-05	0.858	0.82	0.616	0	0	0
TR12866|c0_g1_i9	proteincbg16159	Female	Hermaphrodite	6.50952	-0.430131	4.68121e-06	3.94353e-05	0.858	0.876	0.888	0	0	0
TR7587|c0_g1_i1	cationtransporter family protein	Female	Hermaphrodite	6.56974	-0.380453	6.49732e-06	5.29458e-05	0.215	0.59	0.517	0	0	0
TR4775|c0_g1_i5	ground-likedomain protein	Female	Hermaphrodite	6.61351	-0.369476	9.77626e-05	0.000592649	0.66	1.143	0.19	0	0	0
TR11771|c0_g1_i1	---NA---	Female	Hermaphrodite	6.7438	-0.254231	1.63247e-06	1.53803e-05	0.693	0.894	0.571	0	0	0
TR11804|c0_g1_i14	transmembraneamino acid transporter protein	Female	Hermaphrodite	6.74755	-0.238991	7.11512e-07	7.34487e-06	0.619	0.516	0.97	0	0	0
TR6916|c0_g2_i8	---NA---	Female	Hermaphrodite	6.80014	-0.22429	3.21963e-05	0.000219353	1.114	0.82	0.245	0	0	0
TR8572|c0_g1_i4	300kda antigen ag231-like	Female	Hermaphrodite	6.87474	-0.132416	1.60021e-05	0.000118054	1.585	0.581	2.411	0	0	0
TR6949|c0_g1_i1	majorfacilitator family protein	Female	Hermaphrodite	6.89738	-0.125991	3.00137e-05	0.000205858	0.875	0.175	0.635	0	0	0
TR6923|c0_g1_i2	cor-isoform c	Female	Hermaphrodite	7.03614	-0.0331356	2.7941e-06	2.49028e-05	0.875	0.784	0.263	0	0	0
TR17398|c1_g1_i2	caspasedomain protein	Female	Hermaphrodite	7.04283	-0.018541	5.21326e-07	5.5501e-06	0.834	0.544	0.444	0	0	0
TR3396|c0_g1_i6	isoforma	Female	Hermaphrodite	7.05169	0.0199765	4.95705e-05	0.000321893	0.479	0.212	1.342	0	0	0
TR6907|c0_g1_i17	shtkdomain protein	Female	Hermaphrodite	7.07989	0.00480429	8.88465e-07	8.95729e-06	0.561	0.839	0.272	0	0	0
TR3741|c0_g2_i2	rrc-isoform b	Female	Hermaphrodite	7.0831	0.0288704	4.25847e-07	4.65281e-06	0.388	0.876	1.024	0	0	0
TR11004|c0_g1_i1	isoformb	Female	Hermaphrodite	7.10065	7.80171	4.17239e-21	3.20674e-19	1065.17	709.36	831.864	1.864	13.658	3.1
TR17731|c0_g1_i4	hypotheticalprotein Y032_0010g1123	Female	Hermaphrodite	7.26001	0.162219	7.12769e-09	1.1442e-07	0.743	0.949	0.707	0	0	0
TR6929|c0_g1_i12	nas-isoform a	Female	Hermaphrodite	7.26177	0.172189	6.04578e-08	7.85182e-07	0.239	0.341	0.435	0	0	0
TR3447|c0_g1_i1	udp-glucoronosyland udp-glucosyl transferase	Female	Hermaphrodite	7.47667	0.348121	4.77171e-10	9.42794e-09	1.255	1.383	1.695	0	0	0
TR17398|c1_g1_i7	caspasedomain protein	Female	Hermaphrodite	7.50038	0.365602	5.92842e-06	4.85568e-05	0.198	1.383	0.825	0	0	0
TR14620|c0_g1_i2	Afr-tyra-3	Female	Hermaphrodite	7.71357	0.53136	4.9547e-08	6.51778e-07	1.081	0.811	0.326	0	0	0
TR11830|c0_g2_i1	cubdomain protein	Female	Hermaphrodite	7.74896	0.585991	1.78091e-08	2.62597e-07	0.966	1.641	2.502	0	0	0
TR7585|c2_g2_i3	cuticlecollagen 13	Female	Hermaphrodite	7.79897	0.625771	1.44286e-08	2.17904e-07	3.583	1.327	3.889	0	0	0
TR11780|c0_g1_i2	cubdomain protein	Female	Hermaphrodite	7.82396	0.630125	7.16382e-09	1.14836e-07	0.561	0.756	0.308	0	0	0
TR6960|c0_g1_i4	domainv protein	Female	Hermaphrodite	8.14506	0.907776	1.72318e-08	2.55453e-07	1.123	0.516	0.363	0	0	0
TR17386|c0_g1_i3	sodium-dependentserotonin transporter	Female	Hermaphrodite	8.59558	1.31568	1.82569e-13	5.88681e-12	0.883	2.01	1.278	0	0	0
TR1617|c1_g1_i2	group2 family protein	Female	Hermaphrodite	9.27404	1.93064	8.34462e-31	1.73398e-28	1.692	1.853	1.749	0	0	0
TR8548|c0_g1_i2	e3ubiquitin-protein ligase	Female	Hermaphrodite	9.36607	2.01545	1.29269e-23	1.33075e-21	1.618	0.94	1.369	0	0	0
TR4793|c0_g1_i6	proteintyrosine kinase	Female	Hermaphrodite	9.47658	2.11172	7.6118e-21	5.61921e-19	4.094	3.033	1.922	0	0	0
TR1617|c1_g1_i9	group2 family protein	Female	Hermaphrodite	9.61897	2.24195	7.2988e-17	3.51502e-15	3.417	1.761	1.224	0	0	0
TR6910|c0_g1_i2	Afr-lov	Female	Hermaphrodite	10.9953	3.54442	1.57958e-24	1.79035e-22	2.749	0.839	2.348	0	0	0
