# Supplementary material for: Sexual morph specialisation in a trioecious nematode balances opposing selective forces
Source: Sci Rep. 2022 Apr 17;12:6402. doi: 10.1038/s41598-022-09900-8 (PMC9013718; doi:10.1038/s41598-022-09900-8)
Supplement: Supplementary file 3 — Supplementary Information 3. [file 41598_2022_9900_MOESM3_ESM.xls]

## Sheet: Supplemental Table S3
Transcript ID	Transcript Description	sampleA	sampleB	logFC	logCPM	PValue	FDR	SB_F1	SB_F2	SB_F3	SB_H1	SB_H2	SB_H3
TR2084|c0_g1_i1	him-isoform d	Female	Hermaphrodite	-1.00072	4.43812	3.54e-05	0.000239724	1.379	1.705	1.251	3.817	2.695	2.203		Female replicates	SB_F1
TR18225|c0_g1_i1	innexindomain containing protein	Female	Hermaphrodite	-1.00545	3.67409	3.87e-08	5.24e-07	5.06	4.332	5.43	9.801	9.325	10.629			SB_F2
TR13157|c0_g1_i1	proteincbg25657	Female	Hermaphrodite	-1.01151	3.88785	1.14e-09	2.09e-08	8.849	8.6	7.56	15.617	17.275	17.237			SB_F3
TR14370|c0_g1_i1	chaperonincpn60 tcp-1 domain containing protein	Female	Hermaphrodite	-1.01194	9.54918	4.75e-05	0.000310958	178.971	343.489	354.193	613.953	600.304	545.769
TR1865|c0_g1_i1	4-hydroxyphenylpyruvatedioxygenase	Female	Hermaphrodite	-1.01227	5.92458	3.08e-09	5.22e-08	21.925	14.675	15.863	36.128	34.47	35.269		Hermaphrodite replicates	SB_H1
TR7727|c0_g1_i1	immunogenicprotein 3	Female	Hermaphrodite	-1.01315	4.88423	2.25e-09	3.92e-08	105.644	76.26	79.28	173.096	173.793	173.429			SB_H2
TR17629|c0_g1_i1	majorfacilitator family protein	Female	Hermaphrodite	-1.01323	3.76075	1.19e-05	9.05e-05	6.422	4.941	5.203	12.439	12.476	8.562			SB_H3
TR8473|c0_g2_i1	---NA---	Female	Hermaphrodite	-1.01355	5.92627	1.36e-07	1.65e-06	228.995	270.99	348.337	442.07	624.914	603.669
TR9674|c0_g1_i1	f58 type c domain protein	Female	Hermaphrodite	-1.01773	3.88221	2.42e-08	3.46e-07	3.838	3.973	3.499	8.308	6.516	8.108
TR4577|c1_g1_i1	8588 kda calcium-independent phospholipase a2 isoform x2	Female	Hermaphrodite	-1.01922	5.00458	8.41e-05	0.000518347	17.525	9.117	10.288	24.542	25.679	24.686
TR15700|c0_g1_i1	---NA---	Female	Hermaphrodite	-1.02057	2.33415	7.27e-05	0.000456211	22.651	25.718	20.522	44.021	48.56	43.865
TR15638|c0_g4_i1	isoforma	Female	Hermaphrodite	-1.02111	4.6022	4.59e-13	1.43e-11	6.876	7.356	5.965	14.034	13.965	12.9
TR15647|c0_g1_i1	selenium-bindingprotein 1	Female	Hermaphrodite	-1.022	3.14749	0.000139425	0.000807687	2.212	1.733	1.604	4.682	3.048	3.611
TR6494|c0_g1_i1	---NA---	Female	Hermaphrodite	-1.02398	5.52628	1.71e-06	1.6e-05	87.055	153.369	122.001	205.62	278.283	240.119
TR6873|c0_g1_i1	npa-isoform a	Female	Hermaphrodite	-1.02479	3.54581	2.08e-08	3.04e-07	194.11	179.05	196.187	344.441	416.787	348.925
TR12692|c3_g1_i1	linearamide c-n choloylglycine hydrolase family protein	Female	Hermaphrodite	-1.02663	6.80407	1.24e-06	1.21e-05	43.478	26.391	32.071	58.514	76.059	72.992
TR5153|c0_g1_i1	trnapseudouridine synthase d	Female	Hermaphrodite	-1.03069	6.30132	2.39e-28	3.78e-26	33.308	31.267	33.367	67.732	67.154	64.907
TR13005|c0_g1_i1	Proteinof unknown function DUF1261 domain containing protein	Female	Hermaphrodite	-1.03088	6.59528	2.91e-12	8.11e-11	103.481	85.607	89.813	159.961	199.392	207.256
TR8322|c1_g1_i1	leucinerich repeat-containing domain protein	Female	Hermaphrodite	-1.03114	5.04458	1.48e-12	4.3e-11	16.303	12.435	13.715	28.325	28.192	30.091
TR6873|c0_g5_i1	npa-isoform a	Female	Hermaphrodite	-1.03234	3.64576	3.92e-08	5.31e-07	113.173	138.113	115.439	260.396	251.455	212.934
TR7175|c1_g1_i1	cd36family protein	Female	Hermaphrodite	-1.03302	3.17162	6.41e-05	0.000407399	4.639	3.309	4.07	10.194	7.176	7.37
TR14050|c0_g1_i1	peptidases10 domain containing protein	Female	Hermaphrodite	-1.03366	5.70387	4.13e-11	9.76e-10	23.369	16.74	18.891	37.621	39.781	43.184
TR19215|c0_g2_i1	proteincbr-cle- isoform	Female	Hermaphrodite	-1.03744	4.05847	2.4e-10	5.03e-09	4.978	4.323	5.167	10.755	9.189	9.811
TR5300|c0_g2_i1	tnt-isoform a	Female	Hermaphrodite	-1.03826	4.54565	2.28e-09	3.95e-08	11.623	11.937	13.488	30.178	21.664	24.391
TR6493|c0_g1_i1	death-associatedprotein kinase dapk-1	Female	Hermaphrodite	-1.04105	3.24643	8.8e-07	8.89e-06	1.601	1.208	1.396	2.908	2.695	3.055
TR4322|c0_g1_i1	lec-isoform b	Female	Hermaphrodite	-1.04178	5.08273	4.26e-13	1.33e-11	30.245	25.239	32.107	57.684	57.124	64.793
TR6871|c1_g1_i7	amopdomain-containing protein	Female	Hermaphrodite	-1.04542	3.53432	1.16e-06	1.13e-05	1.767	1.834	1.731	3.267	4.435	3.214
TR18184|c0_g1_i1	phospholipaseb domain containing protein	Female	Hermaphrodite	-1.04562	5.41384	3.52e-09	5.91e-08	21.38	14.288	15.093	35.567	34.458	34.736
TR9618|c0_g2_i1	hitzinc finger family protein	Female	Hermaphrodite	-1.0462	5.17163	1.52e-16	7.2e-15	15.164	14.352	14.939	27.663	30.899	32.862
TR18580|c0_g1_i1	isoformb	Female	Hermaphrodite	-1.04695	5.67265	7.19e-26	9.49e-24	15.172	15.237	15.528	31.289	33.128	30.319
TR5134|c0_g1_i1	epidermalgrowth factor-like domain and c-type lectin domain and von willebrand type a domain and md domain and c-type lectin-like domain and c-type lectin fold domain-containing protein	Female	Hermaphrodite	-1.05276	7.70361	1.31e-12	3.83e-11	16.683	18.712	22.154	34.354	41.907	42.889
TR4641|c0_g1_i1	isoforma	Female	Hermaphrodite	-1.05458	3.88626	4.4e-07	4.79e-06	13.232	11.2	14.594	30.346	28.897	21.734
TR17652|c3_g1_i1	sh3domain protein	Female	Hermaphrodite	-1.05979	2.15788	0.000164298	0.000935831	3.186	2.387	2.701	6.186	5.322	5.791
TR10975|c0_g1_i1	transthyretin-likefamily protein	Female	Hermaphrodite	-1.06284	7.77078	1.48e-14	5.48e-13	451.287	337.129	373.346	815.543	784.253	808.007
TR2054|c0_g1_i4	khdomain protein	Female	Hermaphrodite	-1.06407	6.23544	3.71e-13	1.16e-11	14.991	21.091	18.002	33.995	39.076	39.584
TR6337|c0_g1_i1	reducedfolate carrier	Female	Hermaphrodite	-1.06549	3.13196	2.65e-06	2.38e-05	3.929	3.484	3.39	8.173	6.3	8.187
TR12548|c0_g1_i1	atfs-isoform d	Female	Hermaphrodite	-1.0671	6.29131	6.8e-23	6.64e-21	30.039	37.084	34.337	68.36	71.646	71.777
TR417|c0_g1_i8	glycosylhydrolase family catalytic domain protein	Female	Hermaphrodite	-1.06865	2.56716	0.000162206	0.000924853	2.212	2.019	1.795	3.885	5.14	3.486
TR17556|c0_g1_i1	---NA---	Female	Hermaphrodite	-1.07333	3.82768	2.03e-08	2.98e-07	8.197	8.591	9.192	15.078	19.97	19.202
TR11797|c1_g1_i1	tricarboxylatecarrier	Female	Hermaphrodite	-1.07585	3.19129	2.38e-05	0.000168382	8.387	5.061	7.687	15.875	14.409	14.285
TR9297|c0_g1_i1	lipl-isoform a	Female	Hermaphrodite	-1.07751	8.14264	1.25e-11	3.21e-10	213.922	150.825	160.59	356.274	374.05	376.246
TR6312|c0_g1_i1	nol1nop2 sun family protein	Female	Hermaphrodite	-1.07792	6.27397	9.09e-14	3.04e-12	37.815	50.109	55.53	101.536	99.804	100.188
TR8576|c0_g2_i1	cre-aqp-11protein	Female	Hermaphrodite	-1.08492	3.04591	2.15e-06	1.97e-05	5.481	3.991	4.115	9.947	9.553	9.3
TR5653|c1_g1_i1	wap-typefour-disulfide core	Female	Hermaphrodite	-1.08621	4.27544	4.4e-15	1.74e-13	17.467	17.164	17.25	35.971	36.153	37.461
TR7965|c0_g1_i1	calsequestrinfamily protein	Female	Hermaphrodite	-1.08669	3.32012	3.26e-08	4.49e-07	4.524	5.365	5.847	11.541	11.498	10.379
TR12396|c0_g1_i1	---NA---	Female	Hermaphrodite	-1.08736	3.42563	6.51e-07	6.78e-06	19.3	14.445	15.682	32.423	32.809	38.96
TR8135|c0_g1_i3	tyrosine-proteinphosphatase non-receptor type 23	Female	Hermaphrodite	-1.0896	3.87231	2.28e-06	2.07e-05	4.895	8.25	7.904	16.032	13.726	14.966
TR10969|c0_g1_i1	proteincbg21704	Female	Hermaphrodite	-1.09177	6.30864	3.13e-11	7.55e-10	99.115	71.928	97.599	167.662	195.651	205.848
TR18921|c0_g1_i1	intermediatefilament tail domain protein	Female	Hermaphrodite	-1.09218	4.46597	2.7e-12	7.57e-11	8.139	6.425	7.542	16.986	14.864	15.352
TR2582|c0_g1_i1	activinreceptor type-2a	Female	Hermaphrodite	-1.09517	5.27696	5.14e-11	1.18e-09	50.668	35.12	47.417	98.426	87.761	97.281
TR6016|c0_g1_i1	unc-isoform b	Female	Hermaphrodite	-1.09545	4.80455	2.15e-12	6.07e-11	14.083	10.582	12.473	24.744	26.702	27.718
TR5115|c0_g1_i1	majorfacilitator family protein	Female	Hermaphrodite	-1.09616	3.99006	8.92e-06	7.03e-05	4.202	3.116	3.943	8.42	9.78	5.905
TR12720|c0_g1_i1	tigr01213family protein	Female	Hermaphrodite	-1.09704	5.60788	3.46e-19	2.24e-17	22.668	21.819	24.828	55.292	48.105	44.933
TR9383|c1_g1_i1	proteinpartial	Female	Hermaphrodite	-1.09821	7.55176	3.07e-15	1.24e-13	568.917	445.901	441.757	1076.07	1002.38	1002.89
TR14409|c0_g1_i1	peptidasem1 domain containing protein	Female	Hermaphrodite	-1.10014	4.99536	1.66e-12	4.78e-11	10.616	10.333	13.307	21.803	26.532	24.868
TR12565|c0_g1_i1	nematodecuticle collagen domain protein	Female	Hermaphrodite	-1.1106	7.87012	1.94e-17	9.94e-16	176.272	148.538	196.377	394.097	352.897	374.599
TR10502|c0_g2_i1	mboatfamily protein	Female	Hermaphrodite	-1.11155	5.32457	5.93e-05	0.000379087	22.841	10.739	13.914	33.625	32.627	36.45
TR16089|c0_g2_i1	snornabinding domain protein	Female	Hermaphrodite	-1.11538	5.82867	8.36e-15	3.2e-13	19.555	25.064	22.508	45.435	44.387	55.028
TR15577|c0_g3_i1	hypotheticalprotein Y032_0359g3430	Female	Hermaphrodite	-1.11824	2.23036	2.57e-05	0.000178765	0.908	0.977	0.906	1.819	2.206	1.999
TR5626|c0_g1_i1	gelsolinrepeat protein	Female	Hermaphrodite	-1.11982	3.00268	5.71e-07	6.01e-06	4.235	3.438	4.251	9.262	7.665	9.062
TR3884|c0_g1_i1	isoformb	Female	Hermaphrodite	-1.12785	3.17612	1.29e-06	1.25e-05	2.782	2.249	2.049	4.727	4.913	5.791
TR1282|c0_g1_i1	transthyretin-likefamily protein	Female	Hermaphrodite	-1.12985	4.16034	1.54e-08	2.31e-07	12.91	8.61	10.615	25.653	22.995	21.711
TR16790|c0_g1_i1	---NA---	Female	Hermaphrodite	-1.13119	5.03836	3.13e-10	6.42e-09	302.949	218.945	248.481	569.607	485.363	584.331
TR12724|c0_g1_i1	synaptophysinsynaptoporin family protein	Female	Hermaphrodite	-1.1327	2.71789	2.49e-05	0.000173968	5.82	3.816	5.928	11.081	11.065	12.037
TR5869|c2_g2_i1	lec-isoform b	Female	Hermaphrodite	-1.13413	8.06452	3.8e-10	7.67e-09	296.931	307.208	389.962	565.116	797.854	799.99
TR15621|c0_g1_i2	gcy-isoform b	Female	Hermaphrodite	-1.13738	4.63363	5.11e-11	1.18e-09	2.774	3.549	3.145	6.972	5.925	7.881
TR13688|c0_g1_i1	kinasedomain protein	Female	Hermaphrodite	-1.13765	3.21129	1.17e-07	1.44e-06	3.409	2.904	2.638	5.995	6.721	6.904
TR17109|c0_g1_i1	ironzinc purple acid phosphatase-like protein	Female	Hermaphrodite	-1.13788	3.65945	8.29e-05	0.000511181	6.513	3.558	3.617	9.722	10.519	9.879
TR9667|c0_g2_i1	neuronalcalcium sensor 1	Female	Hermaphrodite	-1.13908	5.50292	1.54e-25	1.92e-23	18.103	15.707	16.897	37.633	36.733	37.189
TR4441|c0_g2_i1	peptidases10 domain containing protein	Female	Hermaphrodite	-1.13941	5.12508	5.01e-09	8.21e-08	15.544	10.536	10.497	24.463	27.692	28.297
TR3419|c1_g3_i5	channelmip family	Female	Hermaphrodite	-1.14124	3.18654	1.62e-05	0.000119403	4.07	5.319	4.487	9.026	8.62	12.911
TR14877|c1_g1_i1	---NA---	Female	Hermaphrodite	-1.14181	2.89518	3.74e-05	0.000251501	11.746	6.849	8.847	19.321	21.642	19.327
TR15609|c0_g2_i1	tsc-22dip bun family protein	Female	Hermaphrodite	-1.14191	2.81462	5.86e-07	6.16e-06	11.408	13.034	9.917	27.27	23.689	24.357
TR12064|c0_g1_i1	innexindomain containing protein	Female	Hermaphrodite	-1.1424	2.28237	9.85e-05	0.000596864	3.195	2.351	2.311	6.411	5.129	5.859
TR8527|c0_g1_i1	cre-nrf-5protein	Female	Hermaphrodite	-1.14315	4.42876	3.76e-15	1.49e-13	8.684	7.688	7.941	17.121	17.445	18.986
TR7199|c0_g1_i1	---NA---	Female	Hermaphrodite	-1.1442	5.4735	7.74e-09	1.23e-07	53.879	74.085	82.362	125.752	155.29	178.119
TR9788|c0_g2_i1	tnt-isoform a	Female	Hermaphrodite	-1.14513	3.36109	2.23e-09	3.89e-08	4.301	5.448	5.248	10.868	11.52	10.685
TR8124|c0_g1_i1	gatazinc finger	Female	Hermaphrodite	-1.14597	3.52681	1.32e-08	2.02e-07	5.225	4.544	6.49	12.383	12.157	11.469
TR12192|c0_g1_i1	parasiticstage specific protein 1	Female	Hermaphrodite	-1.14619	4.80694	4.6e-17	2.23e-15	32.606	32.235	31.137	64.824	68.94	76.898
TR7585|c2_g2_i1	nematodecuticle collagen domain protein	Female	Hermaphrodite	-1.14813	6.59018	1.52e-21	1.26e-19	51.46	42.006	49.557	112.404	98.542	105.581
TR14665|c0_g1_i1	collagenalpha-5 chain	Female	Hermaphrodite	-1.14815	6.0196	8.65e-10	1.63e-08	85.024	122.286	137.62	278.561	219.886	257.186
TR8875|c3_g1_i1	fattyacid elongation protein 3	Female	Hermaphrodite	-1.14831	7.42687	6.21e-13	1.91e-11	160.068	115.483	140.729	303.642	274.86	340.874
TR14364|c3_g2_i7	---NA---	Female	Hermaphrodite	-1.15059	2.68949	3.63e-05	0.000245218	5.349	4.157	4.106	8.577	9.28	11.98
TR15019|c0_g1_i1	probableflavin-containing monoamine oxidase a	Female	Hermaphrodite	-1.15072	6.96629	5.47e-08	7.16e-07	43.602	42.43	64.939	109.889	133.501	91.103
TR2797|c0_g3_i1	c-typelectin domain containing protein	Female	Hermaphrodite	-1.15341	3.64254	4.44e-06	3.78e-05	14.702	9.974	15.791	25.552	29.386	34.611
TR12634|c0_g1_i1	papainfamily cysteine protease	Female	Hermaphrodite	-1.15603	5.72309	6.62e-08	8.5e-07	36.899	22.934	22.281	62.343	61.82	58.775
TR19763|c0_g1_i1	glycosidehydrolase domain containing protein	Female	Hermaphrodite	-1.1581	6.09162	1.2e-27	1.82e-25	22.288	19.017	20.35	45.615	46.172	45.625
TR6037|c0_g1_i1	proteincbg14839	Female	Hermaphrodite	-1.16028	4.49449	3.4e-06	2.96e-05	46.821	28.152	31.971	64.319	88.057	84.756
TR9854|c0_g1_i1	esterasecm06b1	Female	Hermaphrodite	-1.16051	3.59958	1.11e-08	1.71e-07	4.392	4.074	3.762	9.498	10.19	7.619
TR2272|c0_g1_i1	transmembraneprotein 41a	Female	Hermaphrodite	-1.16155	3.29929	3.17e-06	2.78e-05	6.884	5.088	7.007	11.923	13.681	16.658
TR6496|c0_g2_i1	clh-isoform b	Female	Hermaphrodite	-1.16201	3.42894	2.01e-10	4.27e-09	3.797	3.696	4.215	8.42	8.598	9.152
TR8073|c0_g1_i1	calponinfamily repeat-containing domain protein	Female	Hermaphrodite	-1.1703	7.06004	4.26e-18	2.43e-16	69.728	54.063	65.964	152.079	129.452	145.007
TR6332|c0_g1_i1	troponini 2	Female	Hermaphrodite	-1.17274	6.75016	6.16e-20	4.22e-18	85.701	66.996	82.416	187.163	167.186	174.36
TR12724|c0_g2_i1	synaptophysinsynaptoporin family protein	Female	Hermaphrodite	-1.17331	2.77545	3.36e-06	2.93e-05	6.992	6.665	4.732	13.405	14.705	12.968
TR11278|c0_g1_i1	pexdomain containing protein	Female	Hermaphrodite	-1.17549	3.61827	5.3e-10	1.04e-08	6.397	5.125	6.191	13.674	12.248	14.126
TR17070|c0_g3_i1	actinfamily protein	Female	Hermaphrodite	-1.17893	6.10019	3.25e-25	3.97e-23	9.633	9.965	10.869	20.882	24.428	23.494
TR11265|c0_g1_i4	3-5 exonuclease	Female	Hermaphrodite	-1.18139	6.10375	3.13e-11	7.55e-10	39.829	43.343	53.291	126.965	88.523	93.59
TR14967|c0_g1_i1	sodiumhydrogen exchanger 3	Female	Hermaphrodite	-1.18268	2.25189	2.4e-05	0.000169547	1.461	1.226	1.142	2.829	3.23	2.6
TR12576|c0_g1_i1	etmodule	Female	Hermaphrodite	-1.18368	10.7952	1.96e-15	8.19e-14	160.679	221.019	215.431	436.411	481.917	435.486
TR7526|c0_g1_i2	asparaginesynthetase domain-containing protein 1	Female	Hermaphrodite	-1.18646	2.71406	9.1e-05	0.000554994	3.178	2.682	1.858	4.962	6.482	6.007
TR2520|c0_g1_i1	isoformb	Female	Hermaphrodite	-1.18821	5.98328	4.47e-19	2.82e-17	19.002	16.436	19.417	36.734	42.885	45.035
TR17814|c0_g1_i2	nuclearhormone receptor family member nhr-14	Female	Hermaphrodite	-1.18823	2.9742	1.35e-05	0.000101733	3.434	2.664	4.043	6.253	7.938	8.812
TR3116|c1_g1_i1	o-glycosylhydrolase family 30	Female	Hermaphrodite	-1.18918	5.92603	2e-06	1.84e-05	38.145	23.902	19.29	61.95	60.626	62.92
TR4056|c0_g2_i1	papainfamily cysteine protease	Female	Hermaphrodite	-1.19113	10.6283	3.25e-15	1.31e-13	1100.09	1068.1	1101.96	2154.55	2986.69	2296.37
TR2108|c0_g1_i1	isoforma	Female	Hermaphrodite	-1.19286	2.9332	1.18e-06	1.15e-05	6.53	6.517	6.88	12.069	15.705	17.249
TR11015|c0_g1_i1	c-typelectin and cub domain containing protein	Female	Hermaphrodite	-1.1942	5.15926	1.21e-06	1.18e-05	12.217	13.55	18.555	24.093	39.985	36.814
TR11753|c0_g2_i1	1-aminocyclopropane-1-carboxylatesynthase-like protein 1	Female	Hermaphrodite	-1.19652	4.04602	6.92e-10	1.32e-08	4.02	3.3	2.973	8.038	6.96	8.607
TR1635|c0_g5_i1	phdomain protein	Female	Hermaphrodite	-1.19721	5.77127	5.05e-14	1.74e-12	7.537	10.619	8.249	22.701	20.004	17.794
TR15014|c0_g1_i1	probableimidazolonepropionase	Female	Hermaphrodite	-1.19733	2.25057	5.23e-05	0.000338002	2.212	2.194	2.982	4.816	5.732	6.348
TR5998|c0_g1_i1	cytosolicnon-specific dipeptidase	Female	Hermaphrodite	-1.19867	5.55727	1.91e-09	3.37e-08	27.686	17.569	17.821	49.409	47.98	47.351
TR17783|c0_g1_i3	pqn-isoform j	Female	Hermaphrodite	-1.19989	4.30331	5.02e-10	9.86e-09	4.4	3.484	3.481	10.228	8.472	7.449
TR14658|c0_g1_i2	cytoplasmicpolyadenylation element-binding protein 3	Female	Hermaphrodite	-1.20014	4.98177	3.93e-11	9.3e-10	7.405	11.458	9.028	21.949	19.14	22.835
TR2121|c1_g1_i1	transthyretin-likefamily protein	Female	Hermaphrodite	-1.20056	4.43085	2.92e-12	8.12e-11	22.362	19.238	24.964	50.139	45.763	56.413
TR7602|c0_g1_i1	zincc2h2 type	Female	Hermaphrodite	-1.20126	5.67034	1.69e-17	8.89e-16	7.792	6.453	6.871	14.146	17.559	16.738
TR4783|c2_g1_i3	proteincbg14610	Female	Hermaphrodite	-1.2022	2.81564	2.89e-06	2.56e-05	7.272	5.171	6.744	15.055	12.771	16.17
TR3657|c1_g2_i1	---NA---	Female	Hermaphrodite	-1.20684	2.55703	1.53e-06	1.46e-05	1.081	1.53	1.396	3.076	3.287	2.93
TR2828|c0_g1_i1	nematodecuticle collagen domain protein	Female	Hermaphrodite	-1.20707	5.3438	3.36e-14	1.19e-12	45.896	49.961	64.268	135.958	110.71	120.797
TR2861|c1_g1_i1	troponinc	Female	Hermaphrodite	-1.20792	7.48323	2.8e-18	1.63e-16	217.975	168.247	184.33	464.871	397.147	449.839
TR11265|c0_g1_i1	3-5 exonuclease	Female	Hermaphrodite	-1.20818	6.39848	1.73e-28	2.88e-26	52.104	44.928	52.067	118.488	117.739	107.546
TR7186|c1_g1_i1	ilys-isoform a	Female	Hermaphrodite	-1.20867	8.17893	5.88e-27	8.25e-25	319.409	286.615	338.266	707.956	776.872	684.768
TR19917|c1_g1_i1	proteincbg14345	Female	Hermaphrodite	-1.20989	3.21972	1.37e-06	1.32e-05	17.277	16.371	21.021	32.277	48.003	44.399
TR4796|c0_g1_i1	epidermalgrowth factor-like domain and c-type lectin domain and von willebrand type a domain and md domain and c-type lectin-like domain and c-type lectin fold domain-containing protein	Female	Hermaphrodite	-1.21051	4.98447	7.52e-14	2.55e-12	3.236	4.13	4.659	8.6	9.314	9.868
TR10904|c2_g1_i1	proteincbg13219	Female	Hermaphrodite	-1.2115	5.78046	5.57e-16	2.46e-14	120.073	100.918	122.708	233.16	252.376	300.563
TR11254|c1_g1_i1	gutesterase 1	Female	Hermaphrodite	-1.21687	4.89205	2.7e-16	1.23e-14	5.506	4.535	4.197	11.395	10.531	11.162
TR8609|c0_g1_i1	kin-isoform b	Female	Hermaphrodite	-1.2193	3.25651	0.000147792	0.000851756	2.642	2.24	3.789	4.917	8.563	6.575
TR11279|c0_g1_i1	glutaminebeta-grasp domain protein	Female	Hermaphrodite	-1.22141	4.37744	6.95e-07	7.2e-06	10.079	7.043	8.847	19.232	15.762	25.515
TR19821|c0_g1_i1	nematodecuticle collagen domain protein	Female	Hermaphrodite	-1.22141	7.27332	1.48e-05	0.000110549	73.021	129.07	172.337	288.901	265.409	311.611
TR12008|c0_g1_i1	proteinspp-16	Female	Hermaphrodite	-1.22231	3.2962	5.6e-08	7.3e-07	18.755	16.141	23.342	41.203	44.398	48.896
TR19943|c0_g1_i1	hypotheticalprotein ANCCEY_09112	Female	Hermaphrodite	-1.22286	4.36643	1.37e-07	1.65e-06	11.078	14.749	19.852	36.734	31.16	38.313
TR19553|c2_g1_i1	actin	Female	Hermaphrodite	-1.22357	3.37324	1.79e-06	1.66e-05	80.434	47.261	65.973	138.562	147.284	155.488
TR13643|c0_g1_i1	peptidasem1 domain containing protein	Female	Hermaphrodite	-1.22429	2.21282	1.09e-05	8.43e-05	0.718	0.913	0.897	1.92	1.831	2.158
TR5416|c0_g1_i1	peptidases10 domain containing protein	Female	Hermaphrodite	-1.22762	4.1889	1.53e-13	4.97e-12	8.42	8.96	8.902	23.06	20.891	17.623
TR1644|c0_g1_i2	---NA---	Female	Hermaphrodite	-1.22988	10.8246	1.91e-25	2.35e-23	2925.39	2592.94	2673.7	5961.23	6669.19	6425.37
TR11947|c0_g1_i1	---NA---	Female	Hermaphrodite	-1.23017	3.43941	5.7e-06	4.7e-05	18.251	10.942	11.222	34.601	31.183	28.752
TR1591|c0_g1_i1	vonwillebrand factor and c-type lectin domain containing protein	Female	Hermaphrodite	-1.2309	3.38362	2.47e-05	0.000172728	3.137	3.678	5.085	6.781	10.724	10.265
TR4751|c0_g1_i1	sms-isoform c	Female	Hermaphrodite	-1.23238	4.27482	5.47e-08	7.16e-07	8.544	9.209	13.57	20.781	26.1	26.401
TR19517|c0_g1_i1	kunitzbovine pancreatic trypsin inhibitor domain protein	Female	Hermaphrodite	-1.23258	3.67946	5.11e-06	4.25e-05	11.218	6.112	7.904	22.151	17.775	19.418
TR261|c0_g1_i1	ebmodule	Female	Hermaphrodite	-1.2399	5.3996	5.77e-08	7.51e-07	54.242	74.924	100.255	150.238	187.906	196.242
TR12111|c0_g1_i1	noseresistant to fluoxetine protein 6	Female	Hermaphrodite	-1.24143	5.26156	1.28e-25	1.61e-23	8.379	9.55	9.119	19.782	22.256	21.689
TR12252|c0_g1_i1	lipasedomain containing protein	Female	Hermaphrodite	-1.24154	5.68652	2.42e-05	0.000170132	43.048	23.275	19.824	72.099	63.822	67.916
TR6852|c0_g1_i1	pyridoxal-phosphatedependent protein	Female	Hermaphrodite	-1.24303	3.4389	1.32e-11	3.34e-10	4.705	4.222	4.677	10.362	10.44	11.333
TR6175|c0_g1_i1	fattyacyl- hydrolase medium	Female	Hermaphrodite	-1.24473	3.8594	1.58e-07	1.89e-06	7.9	4.655	6.091	16.346	13.658	14.285
TR18038|c0_g1_i1	phospholipidhydroperoxide glutathione peroxidase	Female	Hermaphrodite	-1.25203	5.15615	1.77e-17	9.21e-16	25.565	26.078	29.515	68.473	54.815	69.483
TR6209|c0_g1_i1	protonmyo-inositol cotransporter	Female	Hermaphrodite	-1.25452	4.44895	2.56e-06	2.31e-05	8.767	5.098	5.765	16.223	18.446	12.241
TR19952|c0_g1_i1	proteincbg14644	Female	Hermaphrodite	-1.25478	5.12088	1.24e-12	3.65e-11	33.704	26.704	32.941	61.624	75.047	84.665
TR18241|c0_g1_i1	hum-isoform a	Female	Hermaphrodite	-1.25935	4.88363	4.76e-24	5.13e-22	5.844	5.448	5.665	12.911	13.454	14.149
TR2074|c0_g2_i1	proteincbg17604	Female	Hermaphrodite	-1.25938	4.42047	1.9e-05	0.00013735	38.186	18.408	24.094	55.988	74.444	61.659
TR11703|c0_g1_i1	proteincbg16927	Female	Hermaphrodite	-1.26031	2.84489	1.94e-07	2.29e-06	5.795	4.692	4.478	11.71	10.872	13.138
TR3636|c0_g1_i1	cex-isoform a	Female	Hermaphrodite	-1.26257	2.60609	0.000121265	0.000714383	6.175	4.508	6.273	10.576	17.934	11.787
TR3565|c0_g1_i1	collagenalpha-5 chain	Female	Hermaphrodite	-1.26317	4.3951	1.59e-09	2.84e-08	41.711	74.288	59.936	137.967	140.745	136.286
TR12845|c0_g1_i1	myosinand myosin head and myosin tail domain containing protein	Female	Hermaphrodite	-1.26581	2.69873	2.55e-06	2.3e-05	0.801	0.673	0.743	2.122	1.831	1.408
TR6111|c0_g1_i1	hypotheticalprotein Tcan_07492	Female	Hermaphrodite	-1.26634	5.26416	7.03e-10	1.34e-08	30.84	19.653	19.562	58.065	54.531	55.72
TR4076|c1_g1_i1	isoforma	Female	Hermaphrodite	-1.26918	5.04881	4.17e-12	1.15e-10	22.849	22.123	25.472	43.684	63.242	61.67
TR10620|c0_g1_i1	ubiquitinylhydrolase 1	Female	Hermaphrodite	-1.27034	3.92039	1.09e-05	8.38e-05	3.318	4.95	3.644	12.54	6.676	9.618
TR6680|c0_g1_i1	ccch-isoform b	Female	Hermaphrodite	-1.27053	3.40347	0.000106962	0.000641145	4.672	5.319	3.173	13.472	7.096	11.242
TR4703|c0_g1_i1	c-typelectin and cub domain containing protein	Female	Hermaphrodite	-1.27134	5.40823	1.76e-05	0.000128224	25.722	12.527	25.934	46.928	46.263	61.489
TR10227|c0_g1_i1	sodiumhydrogen exchanger 3	Female	Hermaphrodite	-1.27199	3.9276	4.53e-06	3.84e-05	7.66	4.102	4.831	13.641	14.83	11.639
TR452|c0_g1_i1	---NA---	Female	Hermaphrodite	-1.27358	10.3768	2.35e-27	3.42e-25	1600.55	1409.94	1409.66	3378.55	3602.07	3640.36
TR5385|c0_g1_i1	proteincbg05638	Female	Hermaphrodite	-1.27493	3.82954	1.54e-10	3.29e-09	10.88	9.596	13.815	25.586	29.784	27.287
TR8273|c0_g1_i1	transcriptioninitiation factor tfiid subunit a	Female	Hermaphrodite	-1.2808	3.58974	2.27e-10	4.78e-09	7.512	6.434	7.841	16.885	20.3	15.795
TR8717|c0_g1_i1	isoforma	Female	Hermaphrodite	-1.28438	3.44411	0.000168833	0.000956807	6.901	4.139	4.442	11.092	9.348	17.181
TR4823|c0_g1_i2	lamininegf-like protein	Female	Hermaphrodite	-1.28586	3.87081	4.87e-08	6.41e-07	3.979	3.798	5.067	8.633	12.999	9.572
TR3878|c0_g1_i1	proteincbg03224	Female	Hermaphrodite	-1.28696	2.53954	7.58e-08	9.55e-07	4.21	4.858	5.448	11.508	11.736	12.071
TR6568|c0_g1_i1	btband math domain-containing protein 38	Female	Hermaphrodite	-1.29191	3.52415	1.69e-05	0.000124091	2.947	4.074	5.937	9.004	10.212	12.389
TR11207|c0_g2_i1	collagenalpha-5 chain	Female	Hermaphrodite	-1.29292	5.47662	8.39e-17	4.02e-15	53.78	69.679	72.01	174.454	137.447	163.119
TR15044|c0_g1_i1	hypotheticalprotein OESDEN_10240	Female	Hermaphrodite	-1.29303	4.65543	1.06e-08	1.65e-07	4.103	4.618	6.309	9.644	13.59	13.467
TR3725|c0_g1_i2	ankyrinrepeat protein	Female	Hermaphrodite	-1.29487	2.84871	3.78e-06	3.25e-05	1.189	0.876	1.351	2.975	3.218	2.26
TR1585|c0_g1_i1	collagenalpha-5 chain	Female	Hermaphrodite	-1.29623	3.26339	3.87e-10	7.78e-09	41.554	56.58	54.66	129.075	117.09	119.548
TR9829|c0_g1_i1	transmembraneamino acid transporter protein	Female	Hermaphrodite	-1.2984	4.4279	4.09e-06	3.5e-05	9.278	5.66	4.904	13.371	17.707	17.669
TR10876|c0_g1_i1	---NA---	Female	Hermaphrodite	-1.29966	8.58204	2.85e-07	3.23e-06	805.044	742.665	406.732	1635.63	1559.95	1576.95
TR18856|c1_g1_i1	shortchain dehydrogenase reductase family protein	Female	Hermaphrodite	-1.29974	2.95673	6.95e-09	1.12e-07	6.563	7.162	6.055	14.348	17.707	16.181
TR4044|c0_g1_i1	ilys-isoform a	Female	Hermaphrodite	-1.30041	11.1891	2.2e-07	2.56e-06	5559.02	3198.32	3084.44	9797.17	9841.63	9359.23
TR14665|c1_g1_i1	nematodecuticle collagen domain protein	Female	Hermaphrodite	-1.30177	4.83607	4.06e-23	4e-21	50.181	51.086	54.986	134.925	116.704	130.2
TR18380|c0_g1_i1	classi ii	Female	Hermaphrodite	-1.30632	6.46133	3.85e-10	7.75e-09	37.914	23.377	27.475	75.624	82.359	61.705
TR11143|c0_g2_i1	nuclearreceptor nhr-31	Female	Hermaphrodite	-1.3073	3.04537	1.48e-08	2.23e-07	2.229	2.968	2.148	5.681	5.914	6.495
TR6238|c0_g1_i1	atp-bindingcassette sub-family d member 4	Female	Hermaphrodite	-1.30772	5.84989	5.67e-11	1.3e-09	21.553	17.385	22.326	44.234	64.595	42.537
TR1965|c0_g1_i1	armadillobeta-catenin-like repeat protein	Female	Hermaphrodite	-1.31074	2.37143	2.59e-07	2.98e-06	2.163	2.268	1.822	5.075	5.277	5.099
TR14009|c0_g1_i1	cubdomain protein	Female	Hermaphrodite	-1.31673	1.70159	1.57e-05	0.000116062	1.024	1.088	0.961	2.582	2.491	2.578
TR14440|c0_g1_i1	ov-17antigen	Female	Hermaphrodite	-1.31678	7.1579	4.14e-17	2.02e-15	204.297	254.038	275.185	663.666	503.866	638.053
TR7914|c0_g1_i1	---NA---	Female	Hermaphrodite	-1.31818	2.27429	2.06e-05	0.000147957	13.785	9.089	12.672	32.794	30.592	24.664
TR457|c0_g1_i4	bromodomaincontaining protein	Female	Hermaphrodite	-1.32282	1.8804	3.74e-05	0.000251766	0.553	0.784	0.544	1.459	1.706	1.465
TR12821|c0_g1_i2	tensinphosphotyrosine-binding and variant sh3 domain containing protein	Female	Hermaphrodite	-1.32325	4.36671	1.37e-10	2.96e-09	3.318	4.277	5.412	10.531	11.975	9.947
TR9150|c1_g1_i1	proteincbg04065	Female	Hermaphrodite	-1.3237	2.9967	4.44e-06	3.78e-05	5.902	5.208	3.961	11.844	15.614	10.083
TR11795|c0_g1_i10	prion-like-(qn-rich) domain-bearing protein 25 isoform x4	Female	Hermaphrodite	-1.32403	1.86978	7.73e-05	0.000480496	0.182	0.277	0.308	0.617	0.716	0.602
TR15645|c0_g3_i1	carbonicanhydrase 3	Female	Hermaphrodite	-1.32553	5.53615	9.58e-28	1.47e-25	47.44	41.831	42.142	101.985	109.88	115.301
TR6396|c0_g2_i1	ornithinemitochondrial	Female	Hermaphrodite	-1.32639	5.81078	3.93e-30	8.02e-28	23.774	29.046	29.569	70.045	65.494	70.471
TR11264|c0_g1_i1	shtkdomain protein	Female	Hermaphrodite	-1.33088	4.78365	9.11e-14	3.04e-12	7.421	9.531	8.403	23.475	17.263	22.904
TR14416|c0_g1_i1	lipasedomain containing protein	Female	Hermaphrodite	-1.33207	9.14662	8.55e-22	7.38e-20	451.188	356.422	409.505	922.389	1059.09	1070.75
TR19917|c0_g1_i1	cre-dct-11protein	Female	Hermaphrodite	-1.33307	4.4576	8.77e-11	1.95e-09	29.436	18.712	23.604	54.473	62.025	63.26
TR8712|c1_g1_i1	amidasedomain containing protein	Female	Hermaphrodite	-1.33411	2.9678	2.17e-08	3.15e-07	2.138	2.498	3.281	6.893	6.778	6.314
TR10883|c0_g1_i1	nematodefatty acid retinoid binding protein	Female	Hermaphrodite	-1.33531	11.9076	4.31e-35	1.15e-32	4777.37	4701.51	4826.88	11356.5	12541.2	11921.6
TR6924|c0_g1_i2	isoformb	Female	Hermaphrodite	-1.33756	1.89531	1.16e-05	8.81e-05	0.66	0.747	0.897	1.808	2.07	1.942
TR8635|c0_g1_i1	transmembraneamino acid transporter protein	Female	Hermaphrodite	-1.3409	3.48841	2.38e-07	2.76e-06	5.382	4.185	3.97	10.093	14.397	9.709
TR4649|c0_g1_i2	cationdiffusion facilitator family transporter	Female	Hermaphrodite	-1.34302	3.45237	2.68e-06	2.4e-05	8.585	5.678	4.496	16.066	14.579	16.863
TR4054|c0_g1_i1	gnatfamily	Female	Hermaphrodite	-1.34847	5.36983	5.07e-07	5.43e-06	28.388	17.164	19.507	43.729	72.419	49.18
TR18501|c0_g1_i1	24kda secreted protein	Female	Hermaphrodite	-1.34957	3.69051	5.18e-07	5.52e-06	14.504	8.849	15.573	27.82	34.925	35.951
TR11128|c0_g1_i1	eukaryoticaspartyl protease	Female	Hermaphrodite	-1.35284	9.57302	1.31e-11	3.33e-10	291.236	348.808	426.628	714.692	1055.62	940.637
TR18041|c1_g1_i1	vonwillebrand factor and c-type lectin domain containing protein	Female	Hermaphrodite	-1.3559	6.74609	3.86e-21	2.99e-19	45.162	44.209	47.163	96.619	134.479	116.982
TR4419|c0_g1_i1	adhesionregulating molecule region	Female	Hermaphrodite	-1.36015	1.90247	2.88e-05	0.000198353	2.716	1.825	2.04	5.748	6.13	4.996
TR14809|c0_g1_i1	histidineacid phosphatase domain containing protein	Female	Hermaphrodite	-1.36081	6.9717	4.97e-50	2.79e-47	33.44	36.125	34.808	92.184	85.555	89.922
TR11185|c0_g1_i2	abcatp-binding protein	Female	Hermaphrodite	-1.36218	4.2001	1.87e-09	3.32e-08	6.967	4.111	4.85	14.067	13.294	13.615
TR15253|c0_g1_i1	tryptophan5-hydroxylase 1	Female	Hermaphrodite	-1.36301	5.01281	5.96e-10	1.16e-08	18.491	11.071	12.328	36.97	32.548	38.199
TR10466|c0_g1_i1	khdomain protein	Female	Hermaphrodite	-1.36398	1.86744	2.69e-06	2.41e-05	1.337	1.53	1.55	3.986	3.685	3.77
TR1902|c2_g1_i1	isoformb	Female	Hermaphrodite	-1.36413	1.45725	0.000124174	0.000728741	4.037	6.01	3.898	11.979	11.645	11.866
TR3375|c0_g4_i1	---NA---	Female	Hermaphrodite	-1.36493	2.31864	0.000165593	0.000942253	23.93	16.823	18.809	36.936	67.836	45.33
TR11145|c0_g2_i1	transthyretin-likefamily protein	Female	Hermaphrodite	-1.36584	1.65609	2.43e-05	0.000171044	4.664	3.687	4.414	11.923	10.713	10.265
TR6602|c0_g1_i1	proteincbg15143	Female	Hermaphrodite	-1.36639	3.91385	2.18e-07	2.54e-06	11.449	10.997	12.509	20.096	34.288	34.986
TR18529|c0_g1_i1	cre-hum-6protein	Female	Hermaphrodite	-1.36741	1.38357	7.61e-05	0.000474737	0.388	0.378	0.426	1.19	0.933	0.999
TR6873|c0_g7_i1	npa-isoform a	Female	Hermaphrodite	-1.36782	6.47248	7.69e-41	3.32e-38	126.652	119.4	115.067	292.898	320.884	309.772
TR12641|c0_g1_i1	amp-bindingenzyme	Female	Hermaphrodite	-1.36819	4.98248	2.63e-09	4.53e-08	10.855	8.407	12.319	23.026	34.868	23.471
TR6313|c0_g1_i1	shortchain dehydrogenase reductase family protein	Female	Hermaphrodite	-1.36846	5.99428	1.86e-10	3.95e-09	56.545	32.696	38.044	116.546	103.011	108.738
TR17228|c0_g2_i1	cubdomain protein	Female	Hermaphrodite	-1.37671	2.01329	3.38e-05	0.000229132	1.04	0.885	1.224	2.571	2.286	3.327
TR13048|c0_g1_i1	32kda beta-galactoside-binding lectin lec-3	Female	Hermaphrodite	-1.37781	8.26254	1.15e-08	1.78e-07	282.7	440.96	498.62	820.483	1073.94	1242.62
TR10704|c2_g1_i1	purinenucleoside phosphorylase	Female	Hermaphrodite	-1.38175	5.0044	1.29e-07	1.57e-06	18.581	16.675	22.136	46.749	67.745	34.634
TR12309|c0_g1_i1	acox-isoform a	Female	Hermaphrodite	-1.38273	4.55788	6.72e-13	2.05e-11	7.182	6.139	7.415	15.01	21.619	17.26
TR8163|c0_g2_i1	khdomain protein	Female	Hermaphrodite	-1.38335	6.11564	3.52e-06	3.05e-05	12.25	26.28	29.243	61.984	61.98	52.075
TR4641|c0_g2_i1	isoforma	Female	Hermaphrodite	-1.38695	4.14823	3.43e-15	1.37e-13	9.939	13.818	12.029	33.973	30.819	28.547
TR1984|c0_g1_i2	ankyrinrepeat protein	Female	Hermaphrodite	-1.3881	3.26554	6.13e-08	7.95e-07	2.097	1.401	2.33	4.547	5.425	5.28
TR7902|c0_g1_i1	---NA---	Female	Hermaphrodite	-1.3941	6.27913	8.53e-48	4.16e-45	307.753	337.691	325.557	794.066	834.098	861.979
TR8497|c0_g1_i1	vonwillebrand factor and c-type lectin domain containing protein	Female	Hermaphrodite	-1.39486	5.79309	2.35e-26	3.21e-24	17.351	15.726	18.537	39.844	48.515	46.954
TR16379|c0_g1_i1	---NA---	Female	Hermaphrodite	-1.39495	3.09792	1.68e-07	2.01e-06	6.331	4.452	5.067	12.192	16.934	12.366
TR15560|c1_g1_i1	nid-isoform a	Female	Hermaphrodite	-1.39619	3.72802	5.17e-12	1.4e-10	1.981	1.521	1.432	4.524	4.003	4.474
TR15159|c0_g1_i1	tnt-isoform a	Female	Hermaphrodite	-1.39842	6.27706	1.92e-19	1.26e-17	36.502	27.792	37.011	97.674	78.151	91.035
TR19981|c0_g1_i1	vonwillebrand factor and c-type lectin domain containing protein	Female	Hermaphrodite	-1.40802	3.55773	9.69e-11	2.13e-09	3.335	2.821	4.088	8.05	9.416	9.811
TR6883|c0_g1_i2	unc-isoform f	Female	Hermaphrodite	-1.41085	1.74493	0.000130475	0.000760158	0.809	0.737	0.598	2.245	1.422	2.067
TR8950|c0_g2_i1	zincmetalloproteinase nas-4	Female	Hermaphrodite	-1.41209	2.099	0.000157985	0.000901706	7.545	4.388	3.735	14.247	13.203	14.092
TR6285|c0_g2_i1	s-adenosylmethioninedecarboxylase proenzyme	Female	Hermaphrodite	-1.41284	7.12765	1.76e-23	1.78e-21	45.393	38.808	34.029	100.211	100.498	113.575
TR4318|c0_g2_i1	udp-glucuronosyludp-glucosyltransferase domain containing protein	Female	Hermaphrodite	-1.41457	5.20788	2.21e-10	4.68e-09	44.765	25.617	33.721	81.485	99.452	95.384
TR12618|c0_g1_i1	proteincbg15948	Female	Hermaphrodite	-1.41458	4.91679	8.57e-21	6.28e-19	21.454	21.681	18.891	50.835	62.753	50.713
TR13043|c0_g1_i1	eukaryoticaspartyl protease	Female	Hermaphrodite	-1.41462	7.06161	6.48e-15	2.51e-13	30.064	31.323	39.567	70.37	99.463	98.348
TR4335|c0_g1_i1	battens disease protein cln3 domain containing protein	Female	Hermaphrodite	-1.41506	3.59831	2.72e-10	5.64e-09	3.616	3.217	4.659	8.937	11.52	10.118
TR18213|c0_g1_i1	vonwillebrand factor and c-type lectin domain containing protein	Female	Hermaphrodite	-1.41744	5.82497	8.65e-11	1.93e-09	17.261	9.771	13.452	31.963	38.234	37.904
TR7623|c0_g1_i1	udp-glucuronosyludp-glucosyltransferase domain containing protein	Female	Hermaphrodite	-1.42387	5.99885	3.04e-07	3.44e-06	179.648	89.248	98.279	324.086	317.097	336.888
TR2617|c0_g1_i1	---NA---	Female	Hermaphrodite	-1.42595	6.51552	1.4e-13	4.6e-12	120.404	136.942	186.496	337.289	384.274	455.733
TR19739|c0_g1_i1	transthyretin-likefamily protein	Female	Hermaphrodite	-1.42693	3.34207	8.19e-09	1.3e-07	16.625	17.634	18.175	56.179	35.721	48.271
TR15045|c0_g1_i1	32kda beta-galactoside-binding lectin lec-3	Female	Hermaphrodite	-1.43001	5.67595	8.32e-11	1.86e-09	39.144	22.031	26.115	75.916	79.334	79.646
TR4569|c0_g2_i1	srf-typetranscription factor	Female	Hermaphrodite	-1.43602	2.02449	2.46e-05	0.000172696	1.172	1.484	0.943	2.593	3.343	3.679
TR17778|c0_g1_i1	isoforma	Female	Hermaphrodite	-1.43759	3.47569	8.83e-08	1.1e-06	6.744	5.54	5.665	14.572	21.073	12.627
TR10717|c1_g1_i1	actin	Female	Hermaphrodite	-1.43793	3.25456	8.87e-09	1.4e-07	30.543	27.055	39.631	74.052	83.178	100.982
TR14994|c1_g1_i1	eukaryoticaspartyl protease	Female	Hermaphrodite	-1.44229	11.6642	1.59e-22	1.42e-20	1486.54	1733.33	1879.41	4078.43	5200.55	4514.94
TR5044|c0_g1_i1	tetratricopeptiderepeat protein 38-like	Female	Hermaphrodite	-1.4566	5.55387	2.44e-28	3.81e-26	22.238	19.312	17.431	56.875	50.903	53.847
TR429|c2_g1_i1	cd36family protein	Female	Hermaphrodite	-1.46321	3.89299	7.33e-15	2.83e-13	3.492	3.696	3.39	8.184	10.428	10.379
TR14708|c1_g1_i1	---NA---	Female	Hermaphrodite	-1.46476	2.71235	1.23e-09	2.25e-08	18.458	17.145	21.012	56.786	52.188	45.489
TR6933|c0_g1_i2	amiloride-sensitivesodium channel	Female	Hermaphrodite	-1.46515	3.3574	3.94e-08	5.33e-07	4.689	3.816	3.481	13.427	8.37	11.378
TR16771|c0_g1_i1	chondroitinproteoglycan 2	Female	Hermaphrodite	-1.46609	10.7569	1.35e-22	1.25e-20	201.407	257.246	275.847	732.217	685.21	608.995
TR18538|c0_g1_i1	l-threonine3- mitochondrial-like	Female	Hermaphrodite	-1.46679	4.56906	1.64e-12	4.71e-11	13.596	9.153	10.506	28.471	27.885	35.372
TR6143|c0_g1_i1	majorfacilitator superfamily mfs-1 domain containing protein	Female	Hermaphrodite	-1.48065	1.31822	4.62e-05	0.000303445	1.147	0.922	1.088	2.571	3.116	3.111
TR6915|c0_g3_i1	---NA---	Female	Hermaphrodite	-1.48644	4.1962	5.14e-22	4.51e-20	9.873	9.67	8.185	25.732	26.122	25.481
TR17890|c0_g1_i1	hypotheticalprotein ANCDUO_04269	Female	Hermaphrodite	-1.48723	6.22366	4.29e-36	1.3e-33	14.636	13.514	15.201	36.746	40.85	43.684
TR14000|c0_g1_i1	abcatp-binding protein	Female	Hermaphrodite	-1.48988	2.47697	4.53e-07	4.9e-06	2.022	1.272	1.831	4.962	5.356	4.133
TR1154|c0_g1_i1	actin	Female	Hermaphrodite	-1.49325	5.55822	6.93e-22	6.03e-20	92.866	110.865	138.173	289.856	333.291	322.637
TR17425|c0_g1_i1	ilys-isoform a	Female	Hermaphrodite	-1.49731	3.52481	9.64e-09	1.51e-07	16.675	9.679	14.449	33.265	42.658	38.54
TR4056|c0_g4_i1	papainfamily cysteine protease	Female	Hermaphrodite	-1.50272	10.3096	1.38e-22	1.26e-20	872.262	710.153	655.412	1982.73	2307.85	2034.13
TR1644|c0_g1_i1	---NA---	Female	Hermaphrodite	-1.50349	10.6727	2.46e-36	7.68e-34	2051.43	2124.88	2311.16	5487.26	6435.04	6294.4
TR8016|c0_g1_i1	eukaryoticaspartyl protease	Female	Hermaphrodite	-1.51483	3.13013	1.6e-06	1.51e-05	5.481	3.365	4.705	9.217	14.011	15.284
TR3375|c0_g5_i1	---NA---	Female	Hermaphrodite	-1.51614	3.36243	3.06e-07	3.46e-06	49.033	41.25	26.396	103.647	129.259	94.101
TR6156|c0_g1_i1	homogentisate-dioxygenase	Female	Hermaphrodite	-1.51616	5.42194	1.02e-22	9.58e-21	21.388	16.205	16.978	57.774	47.935	50.361
TR3883|c0_g1_i1	pandomain protein	Female	Hermaphrodite	-1.51662	1.82287	9.98e-06	7.76e-05	1.981	2.821	1.641	6.377	5.8	6.166
TR3686|c0_g2_i1	Hypotheticalprotein CBG20915	Female	Hermaphrodite	-1.52171	2.8474	4.96e-07	5.32e-06	4.672	3.346	3.834	8.207	13.067	12.332
TR12705|c0_g2_i1	Hypotheticalprotein CBG13354	Female	Hermaphrodite	-1.52476	2.55332	6.17e-05	0.000394032	1.246	2.387	2.03	3.615	6.71	5.803
TR14401|c3_g1_i1	---NA---	Female	Hermaphrodite	-1.52484	1.92364	4.84e-06	4.06e-05	2.559	2.968	3.318	8.128	7.187	10.277
TR17890|c1_g1_i1	proteincbg18355	Female	Hermaphrodite	-1.53383	1.66973	1.3e-06	1.25e-05	4.325	3.678	4.469	12.159	11.486	12.4
TR6088|c1_g1_i1	c-typelectin domain containing protein	Female	Hermaphrodite	-1.53661	5.75773	1.56e-22	1.4e-20	64.453	65.779	69.154	152.977	217.054	202.396
TR13128|c0_g1_i1	hypotheticalprotein CRE_11537	Female	Hermaphrodite	-1.54825	4.21372	5.24e-16	2.32e-14	19.25	18.344	22.77	69.461	51.779	54.914
TR11240|c0_g1_i1	tyrosinase-likeprotein tyr-3	Female	Hermaphrodite	-1.55784	2.40145	4.66e-06	3.93e-05	1.172	0.986	1.478	3.144	4.674	2.873
TR4638|c0_g3_i1	homeoboxdomain protein	Female	Hermaphrodite	-1.55885	1.46772	7.67e-06	6.14e-05	0.693	0.959	0.77	2.605	2.263	2.26
TR10436|c0_g1_i2	proteinisoform b	Female	Hermaphrodite	-1.55936	3.60933	4.47e-09	7.38e-08	11.35	7.273	6.708	24.688	22.404	27.275
TR5106|c1_g1_i1	ig-likedomain-containing partial	Female	Hermaphrodite	-1.56509	6.5491	2.33e-62	1.64e-59	36.899	35.655	37.591	112.392	104.501	108.432
TR3122|c0_g1_i1	glutathiones-transferase protein	Female	Hermaphrodite	-1.56558	4.8272	1.81e-21	1.47e-19	28.545	20.731	25.046	69.225	71.112	78.533
TR8270|c0_g1_i1	epidermalgrowth factor-like domain and c-type lectin domain and von willebrand type a domain and md domain and c-type lectin-like domain and c-type lectin fold domain-containing protein	Female	Hermaphrodite	-1.56617	5.82368	9.96e-26	1.28e-23	4.441	6.001	4.768	13.787	16.763	14.364
TR4684|c0_g1_i1	proteincbg16702	Female	Hermaphrodite	-1.57804	6.89928	1.05e-60	6.92e-58	68.366	77.809	76.977	222.696	214.939	225.482
TR2137|c0_g1_i4	poly-binding protein 3-like isoform x1	Female	Hermaphrodite	-1.58039	2.64954	2.66e-08	3.75e-07	2.518	2.129	3.1	6.624	9.109	7.438
TR2071|c0_g4_i1	low-densitylipoprotein receptor domain class a containing protein	Female	Hermaphrodite	-1.58305	8.08551	9.5e-36	2.81e-33	63.429	84.916	77.476	222.427	235.363	216.681
TR13722|c0_g2_i1	acyl-dehydrogenase and acyl- oxidase dehydrogenase domain containing protein	Female	Hermaphrodite	-1.58563	5.63648	1.52e-27	2.25e-25	24.409	19.072	19.371	68.158	57.556	62.783
TR11948|c0_g1_i1	thioredoxindomain-containing protein 12	Female	Hermaphrodite	-1.58866	2.85051	2.13e-07	2.5e-06	6.686	5.669	9.128	20.433	17.536	26.435
TR17053|c0_g1_i1	eukaryoticaspartyl protease	Female	Hermaphrodite	-1.59034	9.40562	1.38e-18	8.36e-17	285.102	349.278	376.664	806	1182.5	1039.69
TR18648|c0_g3_i1	anionexchange protein	Female	Hermaphrodite	-1.59186	5.84398	3.56e-26	4.81e-24	6.34	8.287	9.228	23.61	22.654	25.527
TR16341|c0_g2_i1	vit-isoform a	Female	Hermaphrodite	-1.59267	12.4831	3.84e-19	2.44e-17	743.843	523.489	526.041	1920.88	1717.18	1777.77
TR6926|c0_g1_i5	pdzdhr glgf domain protein	Female	Hermaphrodite	-1.59673	2.96616	7.65e-05	0.000476282	1.098	2.037	1.432	4.895	2.741	6.211
TR11791|c1_g1_i4	histidineammonia-lyase	Female	Hermaphrodite	-1.59882	3.9642	3.56e-18	2.06e-16	4.334	3.577	4.079	10.924	11.998	13.399
TR9136|c0_g1_i1	actin	Female	Hermaphrodite	-1.59954	5.30216	4.86e-29	8.66e-27	83.505	115.151	114.278	290.237	323.295	315.904
TR14303|c0_g1_i1	actin	Female	Hermaphrodite	-1.60101	6.45845	1.24e-22	1.15e-20	96.671	127.291	138.771	312.916	373.311	400.887
TR12316|c0_g1_i1	---NA---	Female	Hermaphrodite	-1.60176	6.86078	1.99e-18	1.18e-16	93.155	127.3	154.507	377.526	345.312	404.146
TR19771|c0_g2_i1	probabled-lactate mitochondrial isoform x2	Female	Hermaphrodite	-1.6028	5.04624	1.18e-18	7.17e-17	11.961	7.798	9.79	29.774	32.241	27.707
TR7606|c0_g1_i1	startdomain protein	Female	Hermaphrodite	-1.60364	5.24202	5.31e-15	2.08e-13	36.932	27.341	26.387	73.424	99.315	101.085
TR10707|c1_g1_i1	proteincbg18160	Female	Hermaphrodite	-1.60629	1.90419	0.00014336	0.000828772	1.428	0.572	1.251	3.941	2.968	3.1
TR6107|c0_g1_i1	surfactantprotein b	Female	Hermaphrodite	-1.60719	9.88362	2.17e-15	8.94e-14	738.222	1083.97	1190.48	2552.63	3335.68	3194.14
TR6923|c0_g1_i3	cor-isoform c	Female	Hermaphrodite	-1.61224	3.22097	1.08e-07	1.32e-06	1.321	2.286	2.901	6.388	6.801	6.779
TR13064|c0_g1_i1	nematodecuticle collagen domain protein	Female	Hermaphrodite	-1.61533	9.7645	5e-14	1.73e-12	445.145	684.914	810.454	2070.18	1833.38	1995.05
TR3894|c0_g1_i1	isoforma	Female	Hermaphrodite	-1.61687	5.49583	2.81e-13	8.87e-12	17.327	11.67	19.67	43.538	47.594	57.821
TR14708|c2_g1_i1	trypsininhibitor like cysteine rich domain protein	Female	Hermaphrodite	-1.61876	5.32651	3.97e-38	1.39e-35	27.331	24.206	27.022	87.626	74.762	78.454
TR5613|c0_g1_i1	atpasedomain containing protein	Female	Hermaphrodite	-1.62038	6.61172	5.38e-19	3.33e-17	23.939	15.615	16.588	58.425	55.122	59.172
TR14708|c0_g1_i1	trypsininhibitor like cysteine rich domain protein	Female	Hermaphrodite	-1.62231	7.11695	1.75e-35	5.04e-33	139.811	120.82	160.726	445.909	444.741	398.752
TR9905|c0_g1_i1	udp-glucoronosyland udp-glucosyl transferase	Female	Hermaphrodite	-1.63353	5.28661	1.01e-20	7.26e-19	9.848	10.886	14.621	32.535	38.723	38.097
TR5187|c0_g2_i1	proteincbg23402	Female	Hermaphrodite	-1.6336	1.83682	3.14e-07	3.54e-06	1.866	2.765	2.738	7.702	7.131	8.028
TR9607|c0_g1_i1	cre-ins-1protein	Female	Hermaphrodite	-1.63744	3.28503	2.83e-05	0.000195385	8.222	8.905	4.342	29.134	23.746	14.046
TR7585|c2_g2_i5	collagenalpha-5 chain	Female	Hermaphrodite	-1.63962	7.90214	3.7e-11	8.8e-10	99.395	159.665	205.206	445.146	467.008	522.967
TR3435|c0_g1_i5	---NA---	Female	Hermaphrodite	-1.6414	2.1142	0.000109242	0.000653417	3.145	1.678	1.45	5.108	7.517	6.995
TR3681|c1_g2_i1	zincc2h2 type	Female	Hermaphrodite	-1.64612	1.83557	3.84e-07	4.25e-06	1.618	2.01	1.342	5.613	5.186	4.735
TR16751|c1_g1_i1	shtkdomain protein	Female	Hermaphrodite	-1.65128	7.53837	9.97e-65	7.46e-62	38.872	41.177	44.154	137.271	126.723	125.726
TR11738|c0_g1_i1	pyridinenucleotide-disulfide oxidoreductase domain-containing protein 2	Female	Hermaphrodite	-1.6566	3.16395	3.42e-08	4.68e-07	3.838	2.037	2.937	8.061	8.984	10.719
TR10815|c0_g1_i1	udp-glucoronosyland udp-glucosyl transferase	Female	Hermaphrodite	-1.65966	5.55702	1.18e-08	1.81e-07	38.054	18.528	21.311	86.683	69.838	89.514
TR2401|c0_g1_i1	peptidases28 family-containing protein	Female	Hermaphrodite	-1.66199	5.54025	2.5e-24	2.75e-22	17.467	14.555	14.703	41.169	51.062	55.028
TR16775|c0_g1_i1	eukaryoticaspartyl protease	Female	Hermaphrodite	-1.66256	10.5707	1.05e-26	1.45e-24	810.616	591.554	695.65	2058.3	2320.13	2247.65
TR12518|c0_g1_i1	vonwillebrand factor and c-type lectin domain containing protein	Female	Hermaphrodite	-1.66308	9.17578	7.28e-23	7.04e-21	174.654	139.606	180.024	432.931	579.72	549.164
TR2008|c1_g1_i1	nematodecuticle collagen domain protein	Female	Hermaphrodite	-1.66325	1.85265	8.12e-06	6.46e-05	4.614	6.268	6.445	23.262	17.991	13.558
TR1585|c1_g5_i1	---NA---	Female	Hermaphrodite	-1.66607	4.72756	2.45e-16	1.12e-14	54.77	82.003	93.348	257.219	216.303	241.39
TR761|c0_g1_i1	cytoplasmicpolyadenylation element-binding protein	Female	Hermaphrodite	-1.67076	1.1553	4.81e-05	0.000313979	0.809	0.959	1.097	3.862	2.786	2.6
TR3732|c1_g1_i1	nematodecuticle collagen domain protein	Female	Hermaphrodite	-1.67551	8.66245	4.82e-19	3.01e-17	109.73	139.459	180.704	428.058	446.06	492.762
TR13767|c0_g1_i1	innexinfamily protein	Female	Hermaphrodite	-1.67613	5.78978	6.77e-21	5.07e-19	29.156	20.086	20.015	74.401	69.224	77.398
TR9704|c0_g1_i1	fattyacid oxidation alpha subunit	Female	Hermaphrodite	-1.67765	4.20765	2.16e-07	2.53e-06	18.458	8.195	10.343	40.675	34.709	42.9
TR18028|c0_g1_i1	serinecarboxypeptidase s28	Female	Hermaphrodite	-1.67952	7.66771	2.7e-21	2.13e-19	69.596	56.976	81.129	184.188	243.279	235.826
TR10885|c0_g1_i1	peptidases10 domain containing protein	Female	Hermaphrodite	-1.68039	8.47789	5.06e-34	1.29e-31	141.957	112.505	134.347	374.731	436.291	432.182
TR15392|c0_g3_i1	hif-isoform a	Female	Hermaphrodite	-1.68945	3.41256	1.64e-11	4.1e-10	2.163	1.927	1.985	8.386	5.379	5.939
TR14708|c0_g2_i1	trypsininhibitor like cysteine rich domain protein	Female	Hermaphrodite	-1.69309	6.25703	2.67e-13	8.47e-12	99.61	135.541	68.683	330.531	325.149	316.074
TR14290|c0_g1_i1	nematodecuticle collagen domain protein	Female	Hermaphrodite	-1.69732	2.61733	7.06e-09	1.13e-07	3.038	3.189	3.499	8.375	13.09	9.879
TR1585|c1_g1_i1	nematodecuticle collagen domain protein	Female	Hermaphrodite	-1.70388	8.89112	6.72e-13	2.05e-11	275.906	455.562	538.35	1512.66	1250.28	1334.62
TR7296|c0_g1_i1	peptidases28 family-containing protein	Female	Hermaphrodite	-1.70454	5.03168	4.82e-25	5.75e-23	12.333	11.384	10.189	34.096	33.401	42.594
TR19810|c0_g1_i1	cre-pqn-29protein	Female	Hermaphrodite	-1.70655	3.8035	8.1e-25	9.37e-23	3.426	3.715	3.843	11.564	12.555	11.696
TR11833|c0_g1_i4	craltrio domain protein	Female	Hermaphrodite	-1.71364	2.73458	1.02e-11	2.64e-10	1.486	1.18	1.813	5.108	4.924	4.769
TR14668|c0_g1_i2	trphomologous cation channel	Female	Hermaphrodite	-1.71728	4.41689	1.82e-21	1.47e-19	2.055	2.286	2.067	5.804	7.745	7.415
TR12861|c0_g1_i1	isoformb	Female	Hermaphrodite	-1.72835	1.21134	0.000141477	0.000818726	0.652	0.968	0.435	2.661	1.945	2.26
TR11265|c0_g1_i3	3-5 exonuclease	Female	Hermaphrodite	-1.73083	5.26676	1.26e-21	1.05e-19	18.342	26.004	16.489	70.505	63.367	66.928
TR16130|c0_g1_i1	amineoxidase domain containing protein	Female	Hermaphrodite	-1.73199	1.9724	1.08e-06	1.07e-05	1.23	1.309	1.405	3.166	5.391	4.429
TR4794|c0_g1_i5	---NA---	Female	Hermaphrodite	-1.73402	1.69189	2.88e-06	2.55e-05	2.344	1.908	1.296	6.298	5.572	6.734
TR17141|c0_g1_i1	kunitzbovine pancreatic trypsin inhibitor domain	Female	Hermaphrodite	-1.74017	2.58391	7.5e-06	6.02e-05	8.857	4.028	6.372	15.74	24.553	23.664
TR10197|c0_g1_i1	cre-pqn-24protein	Female	Hermaphrodite	-1.74042	1.64811	2.52e-05	0.000175593	1.89	3.613	1.949	8.162	7.017	9.561
TR10714|c2_g1_i1	---NA---	Female	Hermaphrodite	-1.74133	3.37673	3.08e-08	4.27e-07	19.209	10.343	22.435	57.145	51.676	63.658
TR180|c0_g1_i1	---NA---	Female	Hermaphrodite	-1.74144	1.23963	4.94e-06	4.13e-05	3.36	3.475	4.505	11.9	11.441	14.444
TR2070|c0_g1_i1	cre-lmp-2protein	Female	Hermaphrodite	-1.74207	2.94977	1.28e-08	1.95e-07	5.085	3.263	2.765	12.54	13.783	10.788
TR14394|c0_g2_i6	srap-isoform b	Female	Hermaphrodite	-1.75227	2.19567	4.08e-08	5.49e-07	0.396	0.581	0.453	1.403	1.922	1.476
TR1893|c0_g1_i1	aminoacid permease	Female	Hermaphrodite	-1.75728	1.51503	5.16e-05	0.00033376	0.561	0.332	0.254	1.493	1.183	1.249
TR2008|c0_g1_i1	nematodecuticle collagen domain protein	Female	Hermaphrodite	-1.7706	1.30743	0.00017363	0.000981513	2.377	4.913	4.841	18.311	12.544	10.208
TR1585|c2_g1_i1	collagenalpha-5 chain	Female	Hermaphrodite	-1.77401	6.71976	7.81e-25	9.13e-23	397.912	449.708	609.499	1806.63	1494.98	1529.79
TR1649|c0_g1_i1	cre-anc-1protein	Female	Hermaphrodite	-1.77968	4.10531	1.86e-15	7.78e-14	5.407	4.443	3.209	14.157	14.454	16.056
TR17322|c0_g1_i2	frm-isoform d	Female	Hermaphrodite	-1.78352	1.71845	1e-07	1.24e-06	2.724	3.429	2.955	11.485	11.099	8.732
TR3744|c0_g1_i3	phosphotyrosineinteraction domain protein	Female	Hermaphrodite	-1.79404	3.51022	1.16e-05	8.82e-05	2.815	1.576	1.65	8.723	3.935	8.46
TR18749|c0_g1_i1	---NA---	Female	Hermaphrodite	-1.7964	1.34089	4.6e-07	4.96e-06	8.998	9.402	9.482	34.848	29.739	30.83
TR8030|c0_g1_i1	proteinperm-2	Female	Hermaphrodite	-1.80531	10.3049	4.75e-27	6.75e-25	811.829	1156.61	1134.5	3189.04	3772.89	3786.97
TR10791|c0_g5_i2	proteincbr-perm-4	Female	Hermaphrodite	-1.80655	10.1038	4.21e-35	1.15e-32	487.129	676.351	642.621	2019.98	2189.51	2070.68
TR2526|c0_g1_i1	c-typelectin and cub domain containing protein	Female	Hermaphrodite	-1.80834	4.61269	1.03e-15	4.48e-14	14.157	9.577	8.62	33.95	41.669	37.336
TR7200|c3_g1_i1	asm-isoform a	Female	Hermaphrodite	-1.81004	5.84994	1.1e-39	3.97e-37	14.9	12.868	15.809	45.39	52.472	54.562
TR6230|c0_g2_i1	peptidases10 domain containing protein	Female	Hermaphrodite	-1.81025	7.40246	1.1e-49	5.62e-47	13.406	14.869	13.633	43.347	54.315	49.032
TR9849|c0_g2_i1	ardard family protein	Female	Hermaphrodite	-1.82592	1.96148	3.42e-08	4.68e-07	2.807	2.544	2.257	9.992	7.267	9.731
TR18893|c0_g1_i1	ncdomain protein	Female	Hermaphrodite	-1.83558	1.24633	1.51e-05	0.00011234	2.377	1.466	2.747	6.444	8.438	8.63
TR4796|c0_g2_i2	---NA---	Female	Hermaphrodite	-1.83565	2.59837	1.84e-05	0.000134044	5.151	9.919	7.025	14.943	33.105	29.569
TR4796|c0_g2_i3	---NA---	Female	Hermaphrodite	-1.83962	3.39875	1.76e-17	9.21e-16	5.836	7.264	6.88	21.039	23.188	26.81
TR7662|c0_g1_i1	nematodecuticle collagen domain protein	Female	Hermaphrodite	-1.84016	4.42482	1.5e-18	9.08e-17	71.709	117.29	121.503	379.805	333.541	362.994
TR15042|c1_g1_i1	beta-centractin	Female	Hermaphrodite	-1.85243	1.57792	6.86e-05	0.000432794	0.784	0.599	1.07	4.277	2.627	2.067
TR12669|c0_g1_i1	mldomain protein	Female	Hermaphrodite	-1.85319	7.32933	5.76e-12	1.55e-10	202.225	99.324	119.237	515.246	491.948	508.739
TR2835|c0_g1_i1	---NA---	Female	Hermaphrodite	-1.85692	4.89628	2.02e-17	1.03e-15	27.241	24.953	35.37	80.867	122.595	110.907
TR3346|c0_g1_i2	fructose-bisphosphatealdolase class-i	Female	Hermaphrodite	-1.86662	3.11561	2.2e-11	5.41e-10	3.607	1.899	2.864	10.755	9.689	10.174
TR6949|c0_g1_i4	majorfacilitator family protein	Female	Hermaphrodite	-1.87286	3.11029	1.8e-17	9.34e-16	2.047	1.521	1.994	6.961	6.551	6.915
TR2777|c0_g1_i1	phospholipased domain protein	Female	Hermaphrodite	-1.886	1.00948	1.07e-05	8.24e-05	0.751	0.599	0.48	2.178	2.002	2.6
TR11322|c0_g1_i1	---NA---	Female	Hermaphrodite	-1.89599	2.25436	6.9e-06	5.58e-05	2.361	6.72	6.128	19.097	16.251	20.78
TR9607|c0_g2_i1	cre-ins-1protein	Female	Hermaphrodite	-1.89837	5.19963	2.45e-32	6.1e-30	19.465	14.279	16.887	60.794	58.363	68.915
TR1588|c0_g4_i1	lea-isoform m	Female	Hermaphrodite	-1.90843	1.99441	2.27e-06	2.07e-05	1.816	1.751	1.133	5.086	4.697	7.869
TR7883|c0_g1_i1	uridinephosphorylase	Female	Hermaphrodite	-1.9197	3.51415	2.14e-15	8.83e-14	5.481	4.581	6.508	17.222	24.064	21.155
TR3686|c0_g1_i1	Hypotheticalprotein CBG20915	Female	Hermaphrodite	-1.92571	1.28065	0.000112172	0.00066804	0.908	0.36	0.761	2.65	3.298	1.987
TR6882|c2_g5_i5	s8s53 family	Female	Hermaphrodite	-1.93516	3.12344	2.74e-13	8.66e-12	1.659	1.88	1.731	6.736	5.265	8.119
TR11770|c1_g1_i1	proteincbg02997	Female	Hermaphrodite	-1.94342	0.54468	0.000150281	0.00086433	0.875	0.498	0.879	2.885	3.525	2.373
TR3184|c0_g1_i1	syd-isoform a	Female	Hermaphrodite	-1.94921	0.650461	2.85e-05	0.000196863	0.726	0.498	0.807	2.537	2.718	2.657
TR18303|c0_g1_i1	kringledomain protein	Female	Hermaphrodite	-1.9588	1.01748	6.52e-06	5.31e-05	0.33	0.166	0.281	0.966	1.103	0.988
TR12456|c0_g1_i1	arginase	Female	Hermaphrodite	-1.97621	3.10074	3.43e-21	2.67e-19	3.673	3.835	3.263	14.067	13.908	14.308
TR2534|c0_g1_i1	ammoniumtransporter 3	Female	Hermaphrodite	-1.98056	4.13734	2.65e-27	3.81e-25	4.978	3.577	3.78	16.537	15.785	16.318
TR9005|c0_g1_i1	hypotheticalprotein CAEBREN_15279	Female	Hermaphrodite	-1.98139	0.729282	9.97e-05	0.000603353	0.479	0.258	0.236	1.358	1.092	1.419
TR15552|c1_g1_i1	serinethreonine protein kinase-related domain containing protein	Female	Hermaphrodite	-1.99087	2.46644	2.95e-09	5.05e-08	1.461	2.397	2.855	10.048	7.301	9.436
TR10723|c0_g1_i1	set-isoform b	Female	Hermaphrodite	-1.99315	6.34852	2.41e-65	2.08e-62	27.62	27.285	27.131	111.775	96.95	117.084
TR13266|c0_g1_i1	fibronectintype iii domain protein	Female	Hermaphrodite	-1.99788	0.590797	7.3e-05	0.000457359	1.098	1.89	1.342	4.412	6.198	6.575
TR6328|c0_g1_i1	---NA---	Female	Hermaphrodite	-2.00063	2.09354	9.48e-06	7.43e-05	3.417	1.069	2.157	9.161	8.996	8.585
TR10486|c0_g1_i1	battens disease protein cln3 domain containing protein	Female	Hermaphrodite	-2.00172	2.08958	1.57e-11	3.95e-10	1.271	1.3	1.468	5.591	4.867	5.803
TR4794|c0_g1_i1	---NA---	Female	Hermaphrodite	-2.00875	1.64814	3.87e-06	3.32e-05	2.691	1.659	2.248	6.972	11.827	7.426
TR2112|c0_g1_i1	majorfacilitator superfamily mfs-1 domain containing protein	Female	Hermaphrodite	-2.00902	2.02298	2.87e-05	0.000197609	1.313	0.479	1.686	4.098	4.39	5.496
TR3727|c0_g1_i1	t-complexprotein beta subunit	Female	Hermaphrodite	-2.01319	2.02273	9.74e-12	2.53e-10	0.578	0.562	0.526	2.111	2.32	2.316
TR14434|c0_g2_i4	vonwillebrand factor type d domain protein	Female	Hermaphrodite	-2.02214	9.07192	2.96e-76	3.32e-73	3573.16	3494.17	3447.94	13453	14980.3	12792.2
TR18348|c0_g2_i1	nematodecuticle collagen domain protein	Female	Hermaphrodite	-2.03876	1.23364	8.81e-06	6.97e-05	1.164	2.424	1.904	5.445	8.2	8.585
TR1585|c1_g8_i1	nematodecuticle collagen domain protein	Female	Hermaphrodite	-2.03927	6.78806	7.58e-65	6.08e-62	163.559	190.821	206.076	807.942	696.526	764.051
TR9816|c0_g1_i1	cre-rhr-1protein	Female	Hermaphrodite	-2.04022	5.539	5.79e-43	2.6e-40	15.197	11.163	12.391	54.237	49.686	55.346
TR1585|c1_g6_i1	---NA---	Female	Hermaphrodite	-2.04828	5.09635	1.35e-23	1.38e-21	80.352	114.957	133.84	463.839	377.837	483.757
TR8635|c0_g2_i1	transmembraneamino acid transporter protein	Female	Hermaphrodite	-2.0494	1.48532	0.000114838	0.000681795	0.272	0.848	0.997	3.009	3.651	2.135
TR15188|c0_g1_i1	c-typelectin and von willebrand factor domain containing protein	Female	Hermaphrodite	-2.05135	4.14163	2.85e-14	1.02e-12	4.788	8.213	7.814	22.69	34.834	28.184
TR8003|c0_g1_i1	nematodecuticle collagen domain protein	Female	Hermaphrodite	-2.07739	1.01706	5.85e-06	4.81e-05	1.213	0.682	1.505	4.289	5.572	4.576
TR8636|c0_g1_i2	---NA---	Female	Hermaphrodite	-2.08758	5.50249	1.43e-24	1.63e-22	21.611	32.622	34.119	148.363	110.381	114.79
TR5108|c1_g1_i1	uncharacterisedkinase domain containing protein	Female	Hermaphrodite	-2.09011	3.29948	1.39e-19	9.29e-18	3.475	2.839	3.436	15.123	14.886	11.582
TR3382|c0_g2_i1	epicuticlin	Female	Hermaphrodite	-2.09899	1.81166	3.11e-10	6.4e-09	11.656	8.536	9.627	45.02	39.929	40.606
TR6345|c0_g1_i1	ent-isoform a	Female	Hermaphrodite	-2.10513	2.78339	3.15e-08	4.36e-07	3.12	1.899	1.414	8.69	7.62	11.355
TR42|c0_g1_i1	---NA---	Female	Hermaphrodite	-2.11933	1.17429	4.47e-06	3.8e-05	1.412	0.544	1.042	4.087	4.344	4.678
TR7327|c1_g1_i1	---NA---	Female	Hermaphrodite	-2.1299	6.31029	1.21e-27	1.82e-25	70.231	41.859	52.874	234.473	247.373	237.371
TR5322|c0_g1_i1	cd36family protein	Female	Hermaphrodite	-2.18074	2.6083	4.42e-09	7.31e-08	1.866	1.272	1.215	5.512	5.265	8.914
TR4778|c0_g1_i10	---NA---	Female	Hermaphrodite	-2.19384	0.765157	4.73e-05	0.000310071	0.264	0.083	0.172	1.01	0.694	0.795
TR10628|c0_g1_i1	protein-tyrosinephosphatase	Female	Hermaphrodite	-2.19951	1.19962	2.17e-07	2.53e-06	0.702	1.005	0.635	3.267	3.287	4.236
TR17668|c0_g1_i1	serinecarboxypeptidase	Female	Hermaphrodite	-2.22049	2.86145	1.92e-07	2.26e-06	1.379	1.466	2.738	5.322	9.758	10.878
TR19959|c0_g1_i1	glycosidehydrolase domain containing protein	Female	Hermaphrodite	-2.24124	3.3187	7.52e-12	1.99e-10	7.297	3.125	5.248	27.046	21.892	25.288
TR3378|c0_g2_i4	peptidasedimerization domain-containing protein	Female	Hermaphrodite	-2.24882	3.23797	6.68e-18	3.68e-16	1.874	1.383	1.478	7.915	8.654	6.007
TR18237|c0_g1_i1	proteincbg09732	Female	Hermaphrodite	-2.26269	3.84013	1.68e-05	0.000123344	31.038	6.683	14.939	83.315	75.001	93.67
TR3770|c0_g1_i1	lowquality protein: mucin-5b-	Female	Hermaphrodite	-2.2633	0.251301	2.17e-05	0.000155042	0.454	0.562	0.408	2.358	2.24	2.339
TR14434|c0_g2_i3	vonwillebrand factor type d domain protein	Female	Hermaphrodite	-2.28251	15.8837	3.93e-81	4.9e-78	4439.86	4336.72	4160.25	20322.9	22175.3	20409.9
TR3638|c0_g3_i1	nematodecuticle collagen domain protein	Female	Hermaphrodite	-2.29306	0.841971	8.34e-07	8.43e-06	1.585	3.236	2.964	14.292	12.237	12.763
TR17518|c0_g1_i1	cytochromeb5 reductase 4	Female	Hermaphrodite	-2.29781	1.28021	7.64e-05	0.000476201	3.021	1.088	0.961	8.667	6.619	9.652
TR2082|c0_g1_i1	collagentriple helix repeat protein	Female	Hermaphrodite	-2.31649	6.54071	1.01e-67	9.47e-65	8.775	11.181	12.074	55.977	50.061	53.381
TR7372|c0_g1_i1	ground-likedomain protein	Female	Hermaphrodite	-2.35823	0.233135	1.13e-05	8.67e-05	0.627	0.516	0.68	3.245	3.082	3.225
TR6806|c0_g1_i1	collagentriple helix repeat protein	Female	Hermaphrodite	-2.364	0.892918	1.05e-06	1.04e-05	0.289	0.737	0.716	3.211	2.798	3.1
TR5109|c0_g1_i1	---NA---	Female	Hermaphrodite	-2.38228	6.67591	4.27e-30	8.55e-28	77.025	49.206	70.278	285.275	347.313	385.886
TR16953|c0_g2_i1	cre-sre-19protein	Female	Hermaphrodite	-2.40519	0.348639	4.59e-06	3.87e-05	1.469	1.263	1.115	7.657	6.357	6.643
TR3382|c1_g2_i4	epicuticlin	Female	Hermaphrodite	-2.40657	2.10399	1.46e-11	3.67e-10	4.986	3.134	4.17	21.208	18.048	25.788
TR8061|c0_g1_i1	dipeptidylcarboxydipeptidase family protein	Female	Hermaphrodite	-2.43901	0.3838	1.51e-05	0.000112529	0.272	0.175	0.091	1.022	0.978	0.977
TR11770|c0_g1_i1	hypotheticalprotein DICVIV_13140	Female	Hermaphrodite	-2.48039	3.6575	4.25e-29	7.7e-27	1.494	2.102	1.931	8.892	10.724	11.083
TR17383|c0_g1_i2	Hypotheticalprotein CBG02910	Female	Hermaphrodite	-2.48837	0.703864	1.29e-06	1.25e-05	0.231	0.304	0.308	1.257	1.66	1.93
TR18938|c0_g1_i1	eukaryoticaspartyl protease	Female	Hermaphrodite	-2.50196	5.83087	1.75e-14	6.41e-13	24.863	11.172	11.639	88.367	92.298	89.661
TR14665|c0_g2_i1	collagenalpha-5 chain	Female	Hermaphrodite	-2.517	3.15151	5.67e-26	7.57e-24	11.086	8.379	13.488	63.331	62.002	62.193
TR11761|c1_g1_i12	proteincbg13848	Female	Hermaphrodite	-2.54369	0.0772103	0.000140257	0.000812085	0.124	0.092	0.19	0.864	0.557	1.09
TR5326|c1_g1_i1	amineoxidase	Female	Hermaphrodite	-2.55407	-0.108785	8.86e-05	0.00054337	0.182	0.24	0.163	0.887	1.08	1.533
TR1585|c1_g3_i1	---NA---	Female	Hermaphrodite	-2.59629	2.50609	6.15e-15	2.39e-13	6.571	6.019	8.095	37.992	34.527	52.007
TR16116|c0_g1_i1	peptidasefamily m13	Female	Hermaphrodite	-2.61181	1.01317	5.94e-07	6.23e-06	0.124	0.23	0.372	1.897	1.274	1.419
TR4037|c2_g1_i1	nematodecuticle collagen domain protein	Female	Hermaphrodite	-2.62278	3.51669	3.8e-10	7.67e-09	3.442	2.636	2.003	9.116	17.423	22.96
TR230|c0_g1_i1	cre-mlt-8protein	Female	Hermaphrodite	-2.63275	0.253732	2.65e-06	2.38e-05	0.215	0.166	0.29	1.381	1.649	1.215
TR5336|c0_g1_i1	nematodecuticle collagen domain protein	Female	Hermaphrodite	-2.63914	0.67633	1.93e-07	2.27e-06	3.772	4.6	2.919	23.936	18.855	26.912
TR1613|c1_g1_i1	---NA---	Female	Hermaphrodite	-2.65762	2.67528	1.47e-14	5.46e-13	9.782	5.568	6.209	34.871	50.266	50.406
TR2119|c0_g1_i1	ptrn-isoform d	Female	Hermaphrodite	-2.66047	-0.038282	2.73e-05	0.000189209	0.347	0.175	0.317	1.448	1.911	2.112
TR2671|c0_g1_i1	proteinisoform b	Female	Hermaphrodite	-2.6611	0.364533	9.58e-07	9.57e-06	0.281	0.212	0.444	1.953	2.184	2.01
TR3359|c0_g1_i2	glycosidehydrolase domain containing protein	Female	Hermaphrodite	-2.66869	7.23994	1.75e-28	2.88e-26	48.183	55.75	69.2	255.894	437.201	400.012
TR17389|c0_g1_i3	sodium-independentorganic anion transporter	Female	Hermaphrodite	-2.7017	0.934942	3.45e-07	3.85e-06	0.066	0.267	0.154	0.988	1.114	1.113
TR8543|c0_g1_i1	---NA---	Female	Hermaphrodite	-2.70321	0.846517	3.36e-06	2.93e-05	0.338	1.032	1.831	7.107	7.165	6.949
TR1243|c1_g1_i1	ck1worm6 protein kinase	Female	Hermaphrodite	-2.79982	1.57588	8.3e-06	6.59e-05	0.132	1.115	0.761	5.254	4.083	4.701
TR16081|c0_g1_i1	proteinpartial	Female	Hermaphrodite	-2.80834	1.91935	1.29e-09	2.35e-08	0.941	0.802	0.335	6.231	4.208	4.201
TR3638|c0_g2_i1	nematodecuticle collagen domain protein	Female	Hermaphrodite	-2.82661	2.44536	2.33e-08	3.35e-07	1.197	1.908	3.843	20.062	10.713	18.679
TR5080|c0_g1_i1	---NA---	Female	Hermaphrodite	-2.87714	3.97399	6.29e-24	6.66e-22	15.238	7.264	11.947	82.574	73.978	94.555
TR5991|c0_g1_i1	pandomain protein	Female	Hermaphrodite	-2.88141	2.04137	9.89e-06	7.69e-05	0.743	0.258	0.127	2.571	2.616	3.168
TR16833|c0_g1_i1	zonapellucida-like domain protein	Female	Hermaphrodite	-2.92843	0.970618	1.77e-09	3.15e-08	0.363	0.138	0.326	2.346	1.99	2.135
TR11820|c0_g1_i1	ankyrinrepeat protein	Female	Hermaphrodite	-2.94812	1.76576	4.23e-14	1.48e-12	0.149	0.221	0.163	1.145	1.604	1.272
TR12768|c0_g1_i1	nematodecuticle collagen domain protein	Female	Hermaphrodite	-2.95937	0.0370591	3.38e-06	2.94e-05	0.215	0.664	0.988	5.176	4.765	5.246
TR8629|c0_g1_i1	proteincbg19234	Female	Hermaphrodite	-2.99693	-0.0496494	3.94e-05	0.000263314	0.14	0.147	0	0.864	0.819	0.67
TR1086|c0_g1_i1	caveolindomain containing	Female	Hermaphrodite	-3.00174	1.72707	4.74e-08	6.27e-07	2.055	0.618	0.988	8.072	8.165	13.354
TR14441|c14_g1_i1	cre-tsp-18protein	Female	Hermaphrodite	-3.04092	0.231383	4.33e-07	4.72e-06	0.248	0.341	0.227	2.638	1.842	2.521
TR1613|c0_g1_i1	---NA---	Female	Hermaphrodite	-3.04152	7.2839	5.29e-50	2.83e-47	62.918	43.997	64.069	384.768	485.34	530.2
TR8668|c0_g1_i1	pat-isoform d	Female	Hermaphrodite	-3.09582	0.276172	1.38e-05	0.000103344	0.025	0.203	0.281	1.269	1.774	1.329
TR1740|c0_g1_i1	peptidasec46 domain containing protein	Female	Hermaphrodite	-3.10989	-0.514375	3.93e-05	0.000262965	0.05	0.055	0.145	0.864	0.807	0.67
TR445|c0_g1_i6	acox-isoform a	Female	Hermaphrodite	-3.13985	0.410049	2.42e-05	0.000170528	0	0.184	0.263	1.594	1.535	0.954
TR9292|c0_g1_i1	mlt-isoform b	Female	Hermaphrodite	-3.16779	0.22424	2.41e-05	0.000169938	0.289	0.046	0.091	0.988	1.308	1.658
TR18348|c0_g1_i1	nematodecuticle collagen domain protein	Female	Hermaphrodite	-3.17359	3.14757	5.9e-32	1.44e-29	2.493	3.438	4.741	33.366	30.035	33.407
TR7591|c1_g1_i1	---NA---	Female	Hermaphrodite	-3.17389	-0.479114	3.71e-05	0.000250022	0.074	0.083	0.208	1.437	0.898	1.329
TR16727|c0_g1_i1	proteinisoform b	Female	Hermaphrodite	-3.19407	0.25779	4.15e-05	0.000276079	0.256	0.35	0.154	1.111	2.445	3.566
TR5299|c0_g1_i1	hypotheticalprotein CRE_10886	Female	Hermaphrodite	-3.20883	-0.0501914	5.04e-05	0.00032662	0.438	0.092	0.082	2.088	2.365	1.363
TR5026|c0_g1_i1	collagenalpha-5 chain	Female	Hermaphrodite	-3.21269	0.969255	4.44e-10	8.87e-09	0.454	0.922	0.961	8.342	5.652	8.176
TR11185|c0_g1_i1	abcatp-binding protein	Female	Hermaphrodite	-3.21296	0.890815	7.62e-05	0.000474737	0	0.341	0.172	1.965	1.763	1.158
TR9904|c0_g1_i1	hypotheticalprotein OESDEN_20495	Female	Hermaphrodite	-3.22029	5.30934	7.81e-47	3.65e-44	35.578	43.647	35.76	412.958	262.077	378.369
TR14633|c0_g1_i1	---NA---	Female	Hermaphrodite	-3.24408	2.47624	3.8e-19	2.43e-17	1.676	1.042	0.798	9.61	12.919	10.856
TR6807|c0_g1_i1	domondomain containing protein	Female	Hermaphrodite	-3.24919	0.266243	3.67e-08	4.99e-07	0.099	0.065	0.118	0.977	1.024	0.852
TR19265|c0_g1_i1	---NA---	Female	Hermaphrodite	-3.29609	0.671355	2.88e-08	4.03e-07	0.784	3.07	2.003	17.884	16.228	24.153
TR14711|c0_g1_i2	tasretrotransposon peptidase a16	Female	Hermaphrodite	-3.31019	0.324165	1.39e-08	2.11e-07	0.165	0.129	0.073	1.213	1.319	1.17
TR16261|c0_g1_i1	nematodecuticle collagen domain protein	Female	Hermaphrodite	-3.31243	-0.357616	4.55e-05	0.00029972	1.585	1.097	0	10.553	9.621	7.529
TR6924|c2_g1_i16	cre-unc-53protein	Female	Hermaphrodite	-3.3153	0.725023	1.12e-05	8.57e-05	0.33	0.175	0.009	1.527	2.081	1.283
TR19764|c0_g1_i1	nematodecuticle collagen domain protein	Female	Hermaphrodite	-3.317	0.78561	3.64e-10	7.38e-09	0.388	0.157	0.426	3.48	2.945	3.702
TR4950|c0_g1_i1	isoformb	Female	Hermaphrodite	-3.32085	-0.362846	1.7e-05	0.000124413	0.165	0	0.227	1.224	1.285	1.771
TR9605|c0_g1_i1	collagenalpha-5 chain	Female	Hermaphrodite	-3.32629	0.540948	2.09e-05	0.000150041	0.768	0.784	0.526	13.057	4.958	3.554
TR11791|c0_g1_i6	slc-isoform a	Female	Hermaphrodite	-3.35769	0.703397	8.9e-06	7.03e-05	0.025	0.092	0.308	1.426	1.99	1.204
TR6477|c0_g1_i1	serinethreonine protein phosphatase pp1-alpha catalytic subunit	Female	Hermaphrodite	-3.36735	1.1944	6.13e-14	2.1e-12	0.586	0.341	0.453	5.288	4.56	4.803
TR4816|c1_g1_i4	atpsynthase delta subunit	Female	Hermaphrodite	-3.37138	1.11018	1.14e-08	1.76e-07	1.123	0.101	0.68	7.578	5.914	7.006
TR2026|c0_g1_i2	zonapellucida-like domain protein	Female	Hermaphrodite	-3.45048	1.74815	3.01e-17	1.48e-15	0.124	0.341	0.254	2.739	2.707	2.51
TR10613|c0_g1_i1	phosphoglyceratemutase family protein	Female	Hermaphrodite	-3.49135	0.598953	3.92e-10	7.86e-09	0.347	0.267	0.236	3.233	2.934	3.747
TR3874|c0_g1_i1	pandomain protein	Female	Hermaphrodite	-3.51874	1.33691	1.04e-11	2.69e-10	0.132	0.111	0.118	1.078	1.274	1.953
TR401|c1_g1_i2	hormadomain protein	Female	Hermaphrodite	-3.52562	1.815	2.55e-18	1.5e-16	0.396	0.701	0.526	6.994	5.447	7.04
TR11785|c0_g1_i13	ttyh-isoform c	Female	Hermaphrodite	-3.73228	0.171922	3.02e-06	2.66e-05	0.066	0	0.036	0.393	0.455	0.749
TR7510|c0_g1_i2	retrotransposondomain containing protein	Female	Hermaphrodite	-3.74035	-0.605328	7.48e-05	0.000467332	0.14	0	0.254	2.852	2.274	1.204
TR2071|c0_g3_i1	---NA---	Female	Hermaphrodite	-3.7486	0.174919	5.19e-08	6.8e-07	0.256	0.267	0.236	4.087	4.208	2.6
TR12619|c0_g1_i1	lbpbpi cetp family protein	Female	Hermaphrodite	-3.76707	0.516988	1.77e-08	2.62e-07	0.083	0.028	0.1	1.314	0.671	1.045
TR6856|c0_g1_i1	gutesterase 1	Female	Hermaphrodite	-3.78718	6.38821	5.53e-07	5.85e-06	12.572	2.185	2.203	96.663	61.036	78.283
TR10450|c0_g1_i2	vesicularglutamate transporter 2	Female	Hermaphrodite	-3.83672	0.220005	1.13e-05	8.68e-05	0.074	0	0.172	1.325	0.705	2.112
TR5334|c0_g1_i1	nematodecuticle collagen domain protein	Female	Hermaphrodite	-3.85128	2.0686	1.17e-17	6.26e-16	1.643	1.346	0.743	15.156	15.762	23.017
TR4805|c0_g1_i4	kelch-likeprotein 10	Female	Hermaphrodite	-3.87495	0.634383	9.95e-07	9.89e-06	0.281	0.092	0	2.627	1.387	1.737
TR1966|c0_g1_i1	hormadomain protein	Female	Hermaphrodite	-3.92427	0.506879	1.01e-09	1.87e-08	0.314	0	0.208	2.874	2.832	2.782
TR17462|c1_g1_i1	collagenalpha-5 chain	Female	Hermaphrodite	-3.94132	0.476383	4.95e-06	4.13e-05	0.355	0.369	0.489	11.53	5.789	2.555
TR17217|c0_g2_i1	---NA---	Female	Hermaphrodite	-3.96466	-0.436323	3.23e-05	0.000219658	0.223	0.111	0	2.447	1.001	2.373
TR1103|c0_g1_i1	---NA---	Female	Hermaphrodite	-3.99671	-0.391448	4.73e-06	3.98e-05	0	0.12	0.218	1.516	2.582	2.021
TR18665|c1_g1_i1	---NA---	Female	Hermaphrodite	-4.0048	3.09884	2.29e-31	5.15e-29	3.063	4.941	6.264	58.009	86.783	82.712
TR17765|c1_g1_i1	---NA---	Female	Hermaphrodite	-4.10459	1.4898	1.52e-18	9.13e-17	0.33	0.498	0.227	6.972	5.607	5.848
TR15245|c0_g1_i1	uridinekinase-like protein 5	Female	Hermaphrodite	-4.10677	3.25987	3.02e-29	5.65e-27	2.047	1.613	3.155	32.839	51.813	33.543
TR4603|c1_g1_i1	cre-smgl-1protein	Female	Hermaphrodite	-4.1597	0.508776	7.14e-11	1.61e-09	0.165	0.175	0.616	6.22	5.902	6.518
TR16297|c0_g2_i1	protein-tyrosinephosphatase	Female	Hermaphrodite	-4.23387	0.578972	8.18e-12	2.14e-10	0.058	0.175	0.1	2.403	1.967	2.248
TR11756|c0_g1_i1	mspdomain protein	Female	Hermaphrodite	-4.38444	0.20686	1.75e-09	3.13e-08	0.297	0	0.272	5.198	3.457	4.656
TR15581|c0_g1_i1	pdzdomain containing protein	Female	Hermaphrodite	-4.55681	0.646075	3.19e-11	7.67e-10	0.149	0.157	0.417	4.468	6.471	7.574
TR8305|c0_g1_i1	kinasedomain protein	Female	Hermaphrodite	-4.57164	0.37844	3.29e-11	7.87e-10	0.14	0.074	0.063	2.784	2.388	1.851
TR18061|c1_g1_i1	---NA---	Female	Hermaphrodite	-4.77457	2.59346	2.42e-40	9.36e-38	0.561	0.36	0.317	10.205	12.146	12.116
TR16143|c0_g2_i1	nematodecuticle collagen domain protein	Female	Hermaphrodite	-4.82403	0.604197	9.75e-13	2.89e-11	0.182	0	0.499	6.276	8.245	7.279
TR4306|c0_g1_i1	nematodecuticle collagen domain protein	Female	Hermaphrodite	-4.91503	0.628673	1.13e-05	8.67e-05	0.314	0	0.091	8.802	3.343	1.476
TR8622|c0_g1_i5	cxmodule	Female	Hermaphrodite	-4.98284	0.414141	3.5e-10	7.13e-09	0.289	0	0.009	3.166	2.934	3.929
TR11823|c0_g1_i14	proteincbg01024	Female	Hermaphrodite	-5.0885	0.0736977	3.45e-08	4.7e-07	0	0.065	0	0.55	0.682	1.067
TR16152|c0_g2_i1	btbpoz domain containing protein	Female	Hermaphrodite	-5.16014	0.118971	2.29e-09	3.98e-08	0.05	0	0.045	1.145	1.274	1.919
TR17063|c0_g2_i1	---NA---	Female	Hermaphrodite	-5.16123	-0.506034	1.12e-07	1.38e-06	0.685	0	0	8.645	12.464	12.65
TR11403|c0_g1_i1	mspdomain protein	Female	Hermaphrodite	-5.19902	2.42127	2.16e-40	8.65e-38	0.479	0.332	1.015	23.644	22.199	24.72
TR16124|c0_g1_i1	phosphoglyceratemutase family protein	Female	Hermaphrodite	-5.22229	-0.470197	4.58e-08	6.1e-07	0	0.184	0	2.964	2.775	3.566
TR14741|c0_g1_i1	chitinaseclass i	Female	Hermaphrodite	-5.27756	-0.389574	1.3e-06	1.26e-05	0.066	0	0	0.472	1.478	1.453
TR14903|c0_g2_i1	---NA---	Female	Hermaphrodite	-5.35825	0.268261	1.85e-10	3.95e-09	0	0	0.1	2.167	1.865	1.351
TR11967|c0_g1_i1	protein-tyrosinephosphatase 1	Female	Hermaphrodite	-5.37773	-0.35166	1.56e-08	2.33e-07	0	0	0.073	1.392	1.513	1.919
TR643|c0_g1_i1	---NA---	Female	Hermaphrodite	-5.40683	0.354597	2.17e-08	3.15e-07	0.512	0	0	5.153	7.278	13.104
TR3661|c0_g1_i2	---NA---	Female	Hermaphrodite	-5.5681	1.28954	1.52e-22	1.37e-20	0	0.184	0.326	8.252	7.529	8.516
TR2561|c0_g1_i1	collagenalpha-5 chain	Female	Hermaphrodite	-5.72863	1.46905	2.04e-14	7.38e-13	0.256	0.525	0.236	12.26	15.978	30.057
TR13174|c0_g1_i1	---NA---	Female	Hermaphrodite	-5.75415	2.86602	3.76e-35	1.05e-32	0.512	3.752	1.423	75.725	115.123	115.142
TR5281|c0_g1_i1	serinethreonine protein phosphatase pp1-alpha catalytic subunit	Female	Hermaphrodite	-5.77975	3.50265	1.21e-91	1.7e-88	0.537	0.544	0.399	28.64	26.918	27.094
TR14975|c1_g1_i1	---NA---	Female	Hermaphrodite	-5.83294	0.0330768	3.8e-11	9.02e-10	0	0.166	0	3.963	4.708	4.485
TR3566|c0_g2_i1	abctransporter atp-binding protein permease wht-3	Female	Hermaphrodite	-5.92768	0.816419	1.55e-14	5.71e-13	0.091	0	0	1.763	2.115	2.657
TR2008|c0_g3_i1	nematodecuticle collagen domain protein	Female	Hermaphrodite	-5.9347	3.07759	3.47e-16	1.56e-14	0.677	0.258	0	10.16	18.787	29.104
TR8392|c0_g1_i1	---NA---	Female	Hermaphrodite	-5.93495	0.800438	7.97e-18	4.36e-16	0	0.065	0.054	3.391	2.604	2.873
TR3391|c0_g1_i5	unnamedprotein product	Female	Hermaphrodite	-5.98092	2.24344	1.42e-29	2.69e-27	0	0.286	0	6.59	5.368	5.473
TR19949|c0_g1_i1	leucinerich repeat-containing domain protein	Female	Hermaphrodite	-5.99193	0.879328	1.27e-15	5.45e-14	0.083	0.083	0	3.772	5.379	3.645
TR8622|c0_g1_i2	cxmodule	Female	Hermaphrodite	-6.00897	0.198872	4.65e-11	1.09e-09	0.033	0	0	1.358	2.309	1.862
TR4345|c0_g1_i1	pdzdomain containing protein	Female	Hermaphrodite	-6.08843	3.31381	4.67e-74	4.77e-71	0.281	0.479	0.335	28.471	24.849	23.335
TR8408|c0_g1_i1	---NA---	Female	Hermaphrodite	-6.22164	4.60747	3.81e-165	1.43e-161	0.776	1.595	1.061	91.948	84.565	80.793
TR15200|c0_g1_i1	triacylglycerollipase	Female	Hermaphrodite	-6.69026	-0.640166	3.75e-06	3.23e-05	0	0	0	0.561	1.171	1.624
TR17328|c0_g1_i2	mspdomain protein	Female	Hermaphrodite	-6.7178	-0.636095	2.43e-07	2.81e-06	0	0	0	1.628	1.945	2.158
TR10039|c0_g1_i1	---NA---	Female	Hermaphrodite	-6.84946	0.953781	2.3e-20	1.59e-18	0	0.055	0	2.986	3.116	3.202
TR6808|c0_g1_i1	thumpdomain-containing protein 3	Female	Hermaphrodite	-6.85073	4.80757	4.46e-181	2.5e-177	0.256	1.567	0.689	103.411	91.559	96.02
TR16931|c0_g2_i1	---NA---	Female	Hermaphrodite	-6.92679	-0.494643	1.82e-07	2.16e-06	0	0	0	7.14	4.151	7.608
TR3622|c0_g2_i1	presenilin-1-likeisoform x1	Female	Hermaphrodite	-6.97633	-0.460937	1.03e-07	1.28e-06	0	0	0	2.111	1.137	1.658
TR7592|c0_g1_i1	---NA---	Female	Hermaphrodite	-7.00095	1.10444	1.15e-20	8.24e-19	0.231	0	0	12.574	15.967	12.377
TR3644|c0_g1_i1	---NA---	Female	Hermaphrodite	-7.01092	1.10117	4.43e-21	3.38e-19	0	0	0.208	13.663	12.646	15.591
TR16463|c0_g2_i1	kelch-likeprotein 10	Female	Hermaphrodite	-7.01206	1.1157	4.73e-21	3.58e-19	0.05	0	0	2.425	3.025	2.998
TR13625|c0_g1_i1	ck1worm6 protein kinase	Female	Hermaphrodite	-7.11758	-0.320311	1.13e-08	1.76e-07	0	0	0	1.291	1.501	1.885
TR5966|c0_g1_i1	vesicularglutamate transporter 2	Female	Hermaphrodite	-7.13425	1.986	1.12e-31	2.57e-29	1.18	0	0	56.875	60.899	78.454
TR18285|c0_g1_i1	---NA---	Female	Hermaphrodite	-7.1643	-0.310263	2.42e-08	3.46e-07	0	0	0	5.838	3.594	3.111
TR2815|c0_g1_i1	proteincbg23962	Female	Hermaphrodite	-7.16802	4.14575	1.8e-105	3.37e-102	0.231	0.396	0.136	39.766	31.649	40.834
TR8323|c0_g1_i1	nematodecuticle collagen domain protein	Female	Hermaphrodite	-7.2243	-0.216411	1.3e-08	2e-07	0	0	0	1.516	2.934	2.135
TR10945|c0_g1_i1	isoforma	Female	Hermaphrodite	-7.25424	3.73776	1.6e-111	3.58e-108	0.215	0.295	0	28.202	26.191	24.959
TR16000|c0_g1_i1	hypotheticalprotein Y032_0012g1800	Female	Hermaphrodite	-7.33015	-0.153459	7.15e-10	1.36e-08	0	0	0	5.22	4.526	5.61
TR11079|c0_g1_i1	pdzdomain containing protein	Female	Hermaphrodite	-7.33787	-0.170589	1.94e-08	2.86e-07	0	0	0	3.233	1.467	2.646
TR1723|c0_g1_i1	sh2domain protein	Female	Hermaphrodite	-7.34717	-0.0941828	2.25e-07	2.61e-06	0	0	0	0.561	1.888	1.828
TR2635|c0_g1_i1	---NA---	Female	Hermaphrodite	-7.43244	-0.0743824	3.51e-10	7.13e-09	0	0	0	6.792	4.788	5.927
TR12945|c0_g1_i1	---NA---	Female	Hermaphrodite	-7.45284	-0.0883129	6.87e-08	8.74e-07	0	0	0	15.403	5.22	10.322
TR12602|c0_g1_i1	shtkdomain protein	Female	Hermaphrodite	-7.48561	-0.0106451	1.47e-10	3.15e-09	0	0	0	0.977	1.126	1.317
TR858|c1_g1_i1	pdzdomain-containing protein gipc3	Female	Hermaphrodite	-7.50508	2.85734	3.4e-59	2.12e-56	0.182	0	0.082	17.548	16.706	20.542
TR1572|c1_g1_i1	tb2hva22 family	Female	Hermaphrodite	-7.52491	0.0313615	2.42e-10	5.07e-09	0	0	0	4.468	6.812	4.917
TR9625|c0_g1_i1	hypotheticalprotein Y032_0009g667	Female	Hermaphrodite	-7.56342	0.0262968	8.81e-10	1.65e-08	0	0	0	1.987	1.069	1.453
TR17350|c0_g1_i1	---NA---	Female	Hermaphrodite	-7.6797	0.209866	1.92e-06	1.77e-05	0	0	0	0.404	2.65	3.225
TR15295|c0_g1_i1	isoforma	Female	Hermaphrodite	-7.75304	2.60365	4.59e-50	2.71e-47	0	0.166	0.145	26.731	23.666	30.171
TR7263|c0_g1_i1	proteincbg11890	Female	Hermaphrodite	-7.77693	0.246863	1.47e-12	4.29e-11	0	0	0	5.771	7.04	7.165
TR17063|c1_g1_i1	nematodecuticle collagen domain protein	Female	Hermaphrodite	-7.91363	0.326574	4.79e-10	9.45e-09	0	0	0	5.546	2.843	2.282
TR10196|c0_g1_i1	mspdomain protein	Female	Hermaphrodite	-8.13839	3.87448	1.93e-127	5.41e-124	0.281	0.581	0.254	111.64	112.439	115.71
TR13679|c0_g1_i1	serinethreonine protein phosphatase pp1 isozyme 1	Female	Hermaphrodite	-8.14381	0.563908	4.03e-14	1.41e-12	0	0	0	4.075	3.184	2.578
TR3430|c0_g2_i1	s-antigenprotein precursor	Female	Hermaphrodite	-8.36777	0.801214	4.03e-16	1.81e-14	0	0	0	3.211	4.902	4.565
TR6393|c0_g1_i3	an1-likezinc finger	Female	Hermaphrodite	-8.40749	0.818117	2.7e-16	1.23e-14	0	0	0	4.727	3.503	5.326
TR3361|c0_g1_i8	proteincbg02206	Female	Hermaphrodite	-8.50492	0.983479	4.29e-05	0.000283795	0	0	0	0	2.991	4.94
TR11675|c0_g1_i1	tb2hva22 family	Female	Hermaphrodite	-8.9374	5.61668	0	0	0.314	0.636	0.281	211.829	205.101	206.995
TR1237|c0_g1_i1	mspdomain protein	Female	Hermaphrodite	-9.24932	1.64946	5.05e-29	8.85e-27	0	0	0	26.271	26.077	21.223
TR11770|c0_g1_i2	hypotheticalprotein DICVIV_13140	Female	Hermaphrodite	-11.386	3.82234	9.39e-92	1.5e-88	0	0	0	16.694	13.09	12.377
